# Supplementary material for: Mechanism of differential expression of β-glucosidase genes in functional microbial communities in response to carbon catabolite repression
Source: Biotechnol Biofuels Bioprod. 2022 Jan 12;15:3. doi: 10.1186/s13068-021-02101-x (PMC8756671; doi:10.1186/s13068-021-02101-x)
Supplement: Supplementary file 2 — Additional file 2: Table S1. Primers of β-glucosidase genes for qPCR. Table S2. The ratio of glucose-tolerant β-glucosidase genes of different treatments at T1, T2, and C phase from DNA library. Table S3. Results and statistics of qPCR and qRT-PCR of treatment groups in T1 phase. Table S4. Results and statistics of qPCR and qRT-PCR of treatment groups in T2 phase. Table S5. Results and statistics of qPCR and qRT-PCR of treatment groups in C phase. Table S6. Identity of 28 GH1 family β-glucosidase genes with a characteristic sequence that can identify glucose tolerant or non-glucose tolerant detected in both metagenome and metatranscriptome database. Table S7. GH1 family β-glucosidase genes with a characteristic sequence that can identify glucose tolerant or non-glucose tolerant detected in the metatranscriptome database. Table S8. GH1 family β-glucosidase genes with a characteristic sequence that can identify glucose tolerant or non-glucose tolerant detected in the metagenome database. [file 13068_2021_2101_MOESM2_ESM.xlsx]

## Sheet: Table S1
Table S1: Primers of β-glucosidase genes for qPCR. The primers were designed by Primer-BLAST in NCBI. Primer pairs are specific to amplified sequences as no other targets were found in selected database: RefSeq Representative Genome Database (Organism limited to Bacteria, Fungi, Cow, Zea mays). The β-glucosidase genes sequences used to design primers have been given the GenBank accession numbers.
Primer	Forward Sequence (5'-3')	Reverse Sequence (5'-3')	Acc. No.
GH1B-b2-7	AAATCCTGACCCGCATCTCG	CAGGTGCGCATCGTAGTAGG	MN786808
GH1B-b4-37	TCCCGTCTTACTCACAGCAAC	AACCTCGACCGTAGATTGGG	MN786809
GH1B-b6-2-1	AACACCTTGGGTTACACTCTACC	TATCCAAGCCTTTTCTACCTGGG	MN786810
GH1B-b2-31	GGATTCGGATCTGGTCCACG	GATCAGGTTGAGGACCACCC	MN786811
GH1B-b3-20	TTGGCGACCGTGTGAAAAAC	ACATAACTGTCGCTCCGCAT	MN786812
GH1B-b4-26	TTTCAAGGGCTCTTATCCGAAGA	CAGCGTAAATATTGAGACCCACG	MN786822
GH1B-b4-61	CTCCCGTCTTACTCACAGCAAC	GGATAACCTCGACCGTAGATTGG	MN786813
GH1B-b5-1-3	AAGGGCTTGATACATTCCTTGCT	TAGTACCTACGTTGCTGTCTGTC	MN786814
GH1B-b6-1-26	ATGTGGGGACTACTTTTTCGTGT	GAATCTTGAGGTCATCTGTCGGA	MN786815
GH1B-b7-46	GGGAGAAGAACTCCTGGAACAAC	GGTAGATGTTCACCCCGAAGAAA	MN786816
GH1B-b2-19	TAGGTACTACATTTTCGTGCTCACA	CGTGCTGTTGCATGTAATTTTCAAT	MN786817
GH1B-b1-104	GATTTCTTGGAGCCGCATACTC	CATCCCCCTCTGTCTTGCAG	MN786818
GH1B-b7-14	TTCGTCCATCCTCTCCAACTTTATT	GCTCATACCACTCGACCATAAAATC	MN786819
GH1B-b7-21	CATCAACCGCTTTCGCTTCG	TACAGAGGAAGATCCGGGGC	MN786820
GH1B-b6-2-35	ATCCTGAACGAGATGCCGAC	AGTTGTCGAGTAGCGACCAG	MN792778
GH1B-3-55	GGCGATGCGATGTTCAATGG	CAATCTCCATGTCGCGATGC	MN786821
GH1B-10-3-27	ATTTCATTGGCGCACATGCC	GGCTCGGACTTTTCGAGGTT	MN786823
GH1B-7-41	GCGCACTTGATGTCTCATGC	ACGCGCATCCATTCTCTGTA	MN792777
GH1B-13-2-6	CCATGGGAGACTATGCGGAG	GGAATCGACACCCACGGATT	MN812765
GH1B-10-4-50	TCCCACAACCTTCTGCTGTC	CCACCTGTTATGGATGCCGT	MN792779
GH1B-a7-66	ACCCATAACGAACCGTGGTG	GACTTGCAGCGGTCGTGATA	MN826061
GH1B-a7-27	CATCAACCGCTTTCGCTTCG	TACAGAGGAAGATCCGGGGC	MN792780
GH1B-a7-34	GCGCTCGACATCGGTCA	GTTCGGGGCGTAGCCAA	MN792781
GH1B-a6-87	CCGACTACGTCACTTTGGTCC	GATCCGTAGCCCAGGAAACTGAC	MN792782
GH1B-a6-6	CACATGCTTTCGCCGACTATG	GTTCGTTCAGCGTGGAGTAAGT	MN792783
GH1B-a6-96	GAATGGCACGGGAGAGTTGA	GGGGTAATCCCGTTGTCCAG	MN792784
GH1B-a2-3-22	CAGTATCCGCGAGATTTCTGTCC	GTAGAAGAACCCCGGACATGG	MN792785
GH1B-a7-25	GACCAGATAGATGAGGCGGAGTT	CGAAAGCGGTTGATGTTGTAGTAG	MN792786
GH1B-a5-59	ACTGCCGCTGTCACGC	ATACTCCCCCAGCCGATACGA	MN812766
GH1B-a1-4-46	TACGGAACGCATCGACTATCTG	GCAAACTCCAGTAATGAAAGGCG	MN792787
GH1B-a3-60	CCCACAACACGCTCAAAGC	GGCGTTGCTGTGAGTAAGAC	MN812767

## Sheet: Table S2
Table S2: The ratio of glucose-tolerant β-glucosidase genes of different treatments at T1, T2, and C phase from DNA library.
	T1	T2	C
GHCL	60 % (36/60)	37.5 % (18/48)	13.73 % (7/51)
GHCH	66.7 % (32/48)	15 % (6/40)	59.65 % (34/57)
GHCHD	53.49 % (23/43)	10.81 % (4/37)	52.17 % (24/46)
CL	48.1 % (26/54)	17.24 % (10/58)	61.54 % (32/52)
CH	41.38 % (24/58)	9.09 % (3/32)	70 % (35/50)
CHD	41.5 % (17/41)	9.38 % (3/32)	55.56 % (30/54)
CK	64.58 % (31/48)	19.05 % (8/42)	56.86 % (29/51)

## Sheet: Table S3
Table S3: Results and statistics of qPCR and qRT-PCR of treatment groups in T1 phase. The results showed that statistics of the bgl genes of GH1 family bacteria amplified by the 31 specific primers shown in Table S1. cDNA / DNA represented the transcription efficiency (TE) of the individual β-glucosidase genes.
	GHCL			GHCH			GHCHD			CL			CH			CHD			CK
	Log(cDNA quantities number)	Log(DNA quantities number)	cDNA/DNA	Log(cDNA quantities number)	Log(DNA quantities number)	cDNA/DNA	Log(cDNA quantities number)	Log(DNA quantities number)	cDNA/DNA	Log(cDNA quantities number)	Log(DNA quantities number)	cDNA/DNA	Log(cDNA quantities number)	Log(DNA quantities number)	cDNA/DNA	Log(cDNA quantities number)	Log(DNA quantities number)	cDNA/DNA	Log(cDNA quantities number)	Log(DNA quantities number)	cDNA/DNA
GH1B-b2-7	1.09±0.05	3.5±0.01	0.31	0.86±0.04	3.59±0.02	0.24	0.67±0.17	4.09±0.05	0.16	1.4±0.27	3.71±0.06	0.38	2.12±0.18	3.56±0.03	0.6	1.2±0.13	3.94±0.04	0.3	0.57±0.31	3.16±0.08	0.18
GH1B-b4-37	2.09±0.07	3.14±0.05	0.67	2.06±0.16	3.12±0.02	0.66	2.05±0.11	2.8±0.1	0.73	2.19±0.01	2.89±0.05	0.76	2.24±0.06	3±0.05	0.75	2.2±0.08	2.75±0.07	0.8	2.25±0.09	2.95±0.16	0.76
GH1B-b6-2-1	N/A	1.17±0.02	N/A	N/A	1.23±0.14	N/A	N/A	1.71±0.06	N/A	N/A	1.42±0.26	N/A	N/A	1.26±0.13	N/A	N/A	1.51±0.06	N/A	0.23±0.19	0.92±0.01	0.25
GH1B-b2-31	2.43±0.23	3.67±0.04	0.66	2.41±0.06	3.94±0.04	0.61	2.44±0.14	3.87±0.05	0.63	2.5±0.12	4.1±0.04	0.61	2.62±0.08	4.03±0.03	0.65	2.39±0.16	4.19±0.04	0.57	2.58±0.15	3.69±0.1	0.7
GH1B-b3-20	2.11±0.22	3.78±0.10	0.56	2.1±0.12	3.39±0.09	0.62	1.89±0.2	3.76±0.07	0.5	2.28±0.52	3.92±0.04	0.58	2.01±0.11	4.01±0.08	0.5	2.07±0.28	3.79±0.00	0.55	2.01±0.25	3.01±0.17	0.67
GH1B-b4-26	N/A	2.52±0.11	N/A	1.28±0.16	2.71±0.02	0.47	1.71±0.10	3.22±0.08	0.53	1.29±0.16	3.02±0.05	0.43	1.32±0.35	3.01±0.13	0.44	N/A	2.83±0.05	N/A	N/A	2.47±0.09	N/A
GH1B-b4-61	1.62±0.38	3.27±0.02	0.49	1.33±0.12	3.21±0.08	0.41	0.9±0.33	2.67±0.05	0.34	2.17±0.18	2.68±0.04	0.81	2.01±0.17	3±0.05	0.67	1.51±0.15	2.55±0.10	0.59	1.91±0.21	2.99±0.09	0.64
GH1B-b5-1-3	2.03±0.08	4.44±0.03	0.46	1.8±0.20	4.46±0.03	0.4	1.61±0.20	4.85±0.07	0.33	1.78±0.06	4.75±0.03	0.38	1.72±0.70	4.79±0.01	0.36	1.61±0.36	4.77±0.05	0.34	1.77±0.12	4.37±0.12	0.41
GH1B-b6-1-26	1.52±0.14	3.35±0.01	0.455049	1.42±0.34	3.05±0.12	0.465774	1.61±0.25	3.29±0.07	0.48923	1.39±0.15	3.44±0.07	0.403482	1.79±0.10	3.55±0.05	0.502943	1.79±0.12	3.33±0.04	0.53714	1.54±0.13	2.61±0.04	0.591815
GH1B-b7-46	1.61±0.10	4.16±0.03	0.39	1.59±0.18	4.77±0.05	0.33	1.86±0.22	4.42±0.07	0.42	1.17±0.18	4.47±0.05	0.26	1.67±0.21	4.73±0.01	0.35	1.85±0.09	4.61±0.02	0.4	1.79±0.15	4.38±0.10	0.41
GH1B-b2-19	2.01±0.12	4.12±0.09	0.49	1.16±0.15	4.23±0.21	0.27	1.47±0.30	4.59±0.12	0.32	1.47±0.06	4.4±0.12	0.33	1.86±0.33	4.45±0.12	0.42	1.32±0.16	4.5±0.20	0.29	1.23±0.15	4.14±0.07	0.3
GH1B-b1-104	4.12±0.08	7.14±0.04	0.58	4.22±0.11	7.37±0.12	0.57	4.23±0.13	7.48±0.12	0.57	3.7±0.19	7.61±0.04	0.49	3.99±0.31	7.56±0.03	0.53	3.72±0.22	7.66±0.03	0.49	4.4±0.04	7.26±0.04	0.61
GH1B-b7-14	1.79±0.34	4.1±0.02	0.44	1.58±0.01	4.03±0.03	0.39	1.9±0.20	4.26±0.11	0.45	1.56±0.15	3.94±0.05	0.4	2.37±0.17	4.49±0.01	0.53	1.9±0.23	4.69±0.04	0.41	1.5±0.10	4.81±0.11	0.31
GH1B-b7-21	4.38±0.02	3.63±0.18	1.21	3.25±0.10	3.89±0.13	0.84	2.41±0.07	3.78±0.07	0.64	3.3±0.05	3.96±0.06	0.83	3.32±0.02	3.85±0.04	0.86	2.65±0.05	3.96±0.04	0.67	3.57±0.04	3.59±0.03	1
GH1B-3-55	1.72±0.08	1.95±0.12	0.88	1.41±0.22	1.65±0.07	0.85	1.54±0.11	3.3±0.11	0.47	1.58±0.22	2.55±0.14	0.62	1.63±0.05	3.13±0.08	0.52	1.35±0.19	1.9±0.18	0.71	1.57±0.40	1.34±0.22	1.17
GH1B-10-3-27	1.77±0.20	1.94±0.16	0.91	1.79±0.21	1.82±0.21	0.98	1.81±0.11	2.22±0.13	0.82	1.77±0.10	2.39±0.05	0.74	1.85±0.12	2.41±0.05	0.77	1.86±0.15	2.13±0.13	0.87	1.8±0.09	1.63±0.10	1.1
GH1B-7-41	2.46±0.11	2.83±0.10	0.87	2.46±0.09	2.69±0.06	0.92	2.52±0.23	3.52±0.05	0.72	2.5±0.13	3.48±0.04	0.72	2.64±0.04	3.9±0.01	0.68	2.57±0.06	3.14±0.06	0.82	2.71±0.17	3.29±0.08	0.82
GH1B-13-2-6	2.01±0.13	1.9±0.05	1.06	1.92±0.10	1.82±0.10	1.06	1.9±0.02	2.5±0.07	0.76	1.99±0.11	2.44±0.02	0.81	2.02±0.09	2.79±0.04	0.73	2.01±0.13	2.12±0.02	0.95	2.07±0.16	2.12±0.05	0.98
GH1B-b6-2-35	1.51±0.01	3.24±0.05	0.47	1.13±0.26	3.14±0.08	0.36	1.06±0.06	3.1±0.05	0.34	1.67±0.05	3.23±0.04	0.52	2.11±0.15	2.87±0.05	0.73	1.08±0.27	3.34±0.08	0.32	1.75±0.17	2.92±0.13	0.6
GH1B-10-4-50	1.19±0.13	1.33±0.11	0.9	1.61±0.15	1.26±0.14	1.28	1.41±0.10	2.1±0.08	0.67	1.85±0.12	1.59±0.31	1.16	1.52±0.16	2.19±0.09	0.69	1.42±0.05	1.49±0.30	0.96	1.9±0.11	0.88±0.15	2.16
GH1B-a7-66	2.15±0.14	4.3±0.02	0.5	1.7±0.11	4.63±0.01	0.37	2.18±0.19	3.93±0.06	0.56	1.9±0.12	4.06±0.05	0.47	1.85±0.38	4.18±0.02	0.44	2.44±0.00	4.41±0.05	0.55	1.91±0.08	4.41±0.08	0.43
GH1B-a7-27	4.98±0.06	3.97±0.01	1.25	4.08±0.13	4.09±0.02	1	3.26±0.09	3.4±0.11	0.96	4±0.05	3.57±0.02	1.12	3.98±0.02	3.69±0.02	1.08	3.58±0.03	3.79±0.07	0.94	4.19±0.10	3.77±0.12	1.11
GH1B-a7-34	1.87±0.14	4.51±0.02	0.41	1.77±0.20	4.52±0.01	0.39	1.74±0.13	4.02±0.05	0.43	1.9±0.14	3.67±0.02	0.52	2.49±0.11	4.13±0.05	0.6	2.73±0.03	4.38±0.02	0.62	1.81±0.03	4.89±0.06	0.37
GH1B-a6-87	2.57±0.09	4.51±0.03	0.57	2.81±0.12	4.78±0.01	0.59	3.08±0.06	4.23±0.04	0.73	2.89±0.07	4.28±0.03	0.68	2.95±0.04	4.21±0.01	0.7	3.13±0.05	4.71±0.03	0.66	2.47±0.06	4.16±0.10	0.6
GH1B-a6-6	1.73±0.15	2.5±0.01	0.69	1.65±0.27	2.43±0.18	0.68	1.67±0.18	2.58±0.10	0.65	1.71±0.14	2.42±0.12	0.71	1.82±0.16	2.37±0.17	0.77	1.82±0.05	2.54±0.15	0.72	1.54±0.09	2.01±0.09	0.77
GH1B-a6-96	1.99±0.04	4.26±0.02	0.47	2.17±0.23	4.31±0.02	0.5	1.76±0.15	3.79±0.06	0.46	1.89±0.19	3.27±0.05	0.58	2.6±0.07	3.87±0.02	0.67	2.69±0.16	4.17±0.02	0.65	2.42±0.19	4.69±0.09	0.52
GH1B-a2-3-22	3.57±0.09	3.69±0.09	0.97	3.48±0.13	3.64±0.07	0.96	3.52±0.08	3.17±0.30	1.11	3.56±0.04	3.78±0.04	0.94	3.61±0.03	3.77±0.01	0.96	3.59±0.06	3.77±0.18	0.95	3.67±0.07	3.63±0.07	1.01
GH1B-a7-25	1.79±0.15	3.84±0.03	0.47	1.73±0.21	4.04±0.02	0.43	1.64±0.20	3.45±0.12	0.48	1.3±0.24	3.54±0.05	0.37	1.55±0.15	3.61±0.04	0.43	1.7±0.28	3.67±0.02	0.46	1.4±0.28	3.68±0.06	0.38
GH1B-a5-59	2.73±0.10	3.72±0.02	0.73	2.48±0.25	3.8±0.03	0.65	2.43±0.10	3.27±0.03	0.74	2.63±0.09	3.69±0.07	0.71	2.59±0.03	3.68±0.05	0.7	2.57±0.07	3.95±0.02	0.65	2.62±0.13	3.62±0.08	0.72
GH1B-a1-4-46	3.38±0.04	3.66±0.04	0.92	3.29±0.16	3.69±0.01	0.89	3.34±0.07	3.3±0.13	1.01	3.33±0.09	3.63±0.03	0.92	3.45±0.23	3.56±0.07	0.97	3.38±0.08	3.61±0.06	0.94	3.47±0.07	3.58±0.09	0.97
GH1B-a3-60	2.47±0.07	2.79±0.01	0.89	2.44±0.16	2.54±0.15	0.96	2.36±0.04	3.41±0.06	0.69	2.53±0.05	2.71±0.08	0.93	2.51±0.06	3.01±0.02	0.83	2.36±0.23	2.67±0.05	0.89	2.63±0.15	3.11±0.12	0.85

## Sheet: Table S4
Table S4: Results and statistics of qPCR and qRT-PCR of treatment groups in T2 phase. The results showed that statistics of the bgl genes of GH1 family bacteria amplified by the 31 specific primers shown in Table S1. cDNA / DNA represented the transcription efficiency (TE) of the individual β-glucosidase genes.
	GHCL			GHCH			GHCHD			CL			CH			CHD			CK
	Log(cDNA quantities number)	Log(DNA quantities number)	cDNA/DNA	Log(cDNA quantities number)	Log(DNA quantities number)	cDNA/DNA	Log(cDNA quantities number)	Log(DNA quantities number)	cDNA/DNA	Log(cDNA quantities number)	Log(DNA quantities number)	cDNA/DNA	Log(cDNA quantities number)	Log(DNA quantities number)	cDNA/DNA	Log(cDNA quantities number)	Log(DNA quantities number)	cDNA/DNA	Log(cDNA quantities number)	Log(DNA quantities number)	cDNA/DNA
GH1B-b2-7	2.36±0.06	5.65±0.09	0.42	3.07±0.06	5.25±0.12	0.58	1.8±0.13	5.01±0.07	0.36	2.1±0.14	4.46±0.04	0.47	2.31±0.04	4.05±0.05	0.57	2.14±0.17	4.79±0.03	0.45	2.3±0.22	4.87±0.09	0.47
GH1B-b4-37	3.09±0.01	2.8±0.06	1.1	3.06±0.14	2.63±0.10	1.16	3.06±0.08	2.98±0.05	1.03	3.15±0.05	2.7±0.02	1.17	3.26±0.11	2.68±0.08	1.22	3.21±0.07	2.73±0.03	1.17	3.22±0.09	2.76±0.15	1.17
GH1B-b6-2-1	N/A	2.69±0.00	N/A	N/A	2.38±0.01	N/A	N/A	2.27±0.07	N/A	N/A	2.49±0.02	N/A	N/A	1.71±0.02	N/A	N/A	2.6±0.04	N/A	N/A	2.18±0.09	N/A
GH1B-b2-31	2.65±0.09	3.76±0.11	0.7	2.64±0.13	3.43±0.15	0.77	2.39±0.09	3.55±0.08	0.67	2.61±0.06	3.65±0.07	0.72	2.64±0.09	3.43±0.04	0.77	2.54±0.06	3.98±0.03	0.64	2.75±0.09	3.99±0.06	0.69
GH1B-b3-20	1.82±0.11	4.28±0.00	0.43	2.16±0.17	3.8±0.01	0.57	2.21±0.25	3.88±0.07	0.57	2.06±0.15	3.7±0.02	0.56	2.17±0.09	3.16±0.02	0.69	N/A	3.97±0.04	N/A	N/A	3.76±0.09	N/A
GH1B-b4-26	0.76±0.09	3.23±0.12	0.24	1.28±0.17	2.57±0.09	0.5	1.41±0.12	3.08±0.10	0.46	0.9±0.23	3.11±0.09	0.29	1.14±0.14	2.83±0.10	0.4	N/A	3.4±0.13	N/A	1.06±0.11	3.05±0.08	0.35
GH1B-b4-61	2.14±0.15	2.3±0.10	0.93	2.13±0.03	1.91±0.12	1.12	2.17±0.07	1.33±0.29	1.63	2.18±0.12	0.71±0.17	3.07	2.39±0.08	1.6±0.13	1.49	2.27±0.04	1.6±0.15	1.42	2.16±0.07	1.72±0.09	1.26
GH1B-b5-1-3	2.54±0.04	5.86±0.05	0.43	2.72±0.12	5.44±0.11	0.5	1.57±0.14	5.3±0.09	0.3	2.28±0.14	5.4±0.09	0.42	1.72±0.17	4.63±0.07	0.37	1.88±0.17	5.26±0.03	0.36	2.05±0.14	5.43±0.04	0.38
GH1B-b6-1-26	1.77±0.10	3.94±0.04	0.45	1.55±0.30	3.44±0.11	0.45	1.78±0.10	3.54±0.06	0.5	1.84±0.17	3.4±0.01	0.54	1.75±0.18	2.87±0.11	0.61	1.68±0.29	3.65±0.06	0.46	1.69±0.14	3.5±0.05	0.48
GH1B-b7-46	1.49±0.12	4.66±0.17	0.32	2.5±0.16	4.31±0.10	0.58	1.23±0.13	4.2±0.09	0.29	2.06±0.11	4.22±0.04	0.49	1.98±0.18	3.84±0.10	0.52	1.92±0.09	4.52±0.05	0.43	2.33±0.05	4.63±0.10	0.5
GH1B-b2-19	2.6±0.02	5.86±0.03	0.44	2.78±0.04	5.49±0.07	0.51	1.61±0.19	5.85±0.05	0.27	2.44±0.06	5.44±0.05	0.45	2.26±0.10	4.65±0.01	0.49	2.3±0.06	5.48±0.02	0.42	2.13±0.28	5.5±0.11	0.39
GH1B-b1-104	4.41±0.06	6.92±0.03	0.64	4.61±0.02	6.62±0.10	0.7	4.08±0.27	6.42±0.07	0.64	4.52±0.07	6.62±0.05	0.68	4.91±0.07	6.55±0.04	0.75	4.56±0.10	6.77±0.05	0.67	4.86±0.08	6.94±0.09	0.7
GH1B-b7-14	2.47±0.09	3.64±0.00	0.68	2.82±0.12	3.63±0.10	0.78	1.23±0.13	3.18±0.15	0.39	1.64±0.12	3.35±0.08	0.49	2.35±0.26	3±0.08	0.78	1.83±0.18	4.03±0.01	0.45	1.71±0.00	3.79±0.05	0.45
GH1B-b7-21	4.11±0.02	3.73±0.03	1.1	2.65±0.12	3.48±0.10	0.76	2.67±0.08	3.32±0.07	0.81	2.85±0.05	3.41±0.03	0.84	2.96±0.04	3.44±0.05	0.86	2.83±0.05	3.84±0.03	0.74	2.63±0.04	3.86±0.11	0.68
GH1B-3-55	1.57±0.13	1.73±0.17	0.9	1.62±0.25	1.24±0.14	1.3	1.68±0.14	2.37±0.07	0.71	2.09±0.15	1.84±0.19	1.14	1.67±0.02	1.9±0.07	0.88	1.85±0.14	1.49±0.29	1.24	1.48±0.25	2.57±0.09	0.58
GH1B-10-3-27	1.66±0.10	2.61±0.10	0.63	1.73±0.08	2.15±0.08	0.8	1.82±0.13	1.95±0.13	0.93	2±0.19	1.76±0.19	1.13	1.73±0.19	2.03±0.19	0.85	2.02±0.09	2.17±0.09	0.93	1.99±0.12	2.19±0.12	0.91
GH1B-7-41	2.43±0.16	3.17±0.08	0.77	2.22±0.29	2.59±0.19	0.86	2.37±0.15	3.54±0.08	0.67	2.4±0.20	3.05±0.06	0.79	2.57±0.19	2.79±0.12	0.92	2.59±0.22	3.42±0.05	0.76	2.44±0.08	2.99±0.05	0.82
GH1B-13-2-6	1.95±0.08	2.51±0.04	0.77	1.97±0.11	2.62±0.19	0.75	1.78±0.24	3.04±0.15	0.58	1.9±0.06	3.47±0.16	0.55	2.04±0.04	2.87±0.16	0.71	2.01±0.06	3.31±0.00	0.61	1.96±0.10	2.92±0.20	0.67
GH1B-b6-2-35	1.11±0.10	2.99±0.03	0.37	1.34±0.10	2.61±0.11	0.51	1.21±0.16	2.53±0.04	0.48	1.21±0.18	2.41±0.05	0.5	1.39±0.26	2.25±0.04	0.62	1.08±0.11	2.61±0.04	0.41	1.01±0.12	2.67±0.05	0.38
GH1B-10-4-50	1.48±0.11	1.33±0.09	1.12	1.56±0.15	1.15±0.20	1.36	1.38±0.11	2.18±0.06	0.63	1.09±0.05	1.69±0.29	0.65	1.33±0.18	1.13±0.44	1.17	1.3±0.32	1.61±0.35	0.81	0.86±0.19	2.19±0.03	0.39
GH1B-a7-66	2.32±0.24	4.61±0.02	0.5	3.27±0.13	4.17±0.09	0.79	1.49±0.14	3.71±0.03	0.4	1.84±0.03	4.02±0.01	0.46	1.87±0.05	3.56±0.03	0.53	1.57±0.08	4.16±0.01	0.38	1.83±0.21	4.29±0.04	0.43
GH1B-a7-27	4.58±0.03	4.02±0.04	1.14	3.1±0.15	3.74±0.03	0.83	3.19±0.06	3.81±0.08	0.84	3.29±0.04	3.69±0.04	0.89	3.39±0.04	3.68±0.04	0.92	3.29±0.06	4.05±0.07	0.81	3.08±0.07	4.12±0.15	0.75
GH1B-a7-34	2.27±0.12	4.84±0.02	0.47	2.49±0.25	4.53±0.01	0.55	0.91±0.05	3.94±0.04	0.23	1.9±0.20	4.04±0.07	0.47	2.01±0.16	4.06±0.03	0.49	1.35±0.32	4.53±0.04	0.3	1.55±0.20	4.59±0.10	0.34
GH1B-a6-87	2.33±0.10	4.53±0.03	0.51	2.47±0.09	3.94±0.05	0.63	1.5±0.24	3.58±0.07	0.42	1.73±0.14	3.89±0.04	0.44	1.75±0.09	3.45±0.05	0.51	1.31±0.26	3.69±0.02	0.35	2.01±0.09	3.73±0.12	0.54
GH1B-a6-6	3.45±0.09	3.8±0.05	0.91	3.39±0.15	3.57±0.05	0.95	3.57±0.08	3.63±0.20	0.98	3.46±0.22	3.79±0.17	0.91	3.57±0.08	3.69±0.12	0.97	3.56±0.06	3.75±0.13	0.95	3.58±0.06	3.65±0.16	0.98
GH1B-a6-96	2.48±0.06	3.94±0.03	0.63	2.47±0.16	3.88±0.02	0.64	1.56±0.21	3.63±0.06	0.43	2.07±0.12	3.57±0.06	0.58	2.44±0.11	3.24±0.00	0.75	1.38±0.27	4.07±0.07	0.34	2.07±0.17	3.93±0.08	0.53
GH1B-a2-3-22	2.95±0.14	3.74±0.04	0.79	2.88±0.20	3.49±0.03	0.82	2.92±0.10	3.28±0.09	0.89	2.91±0.10	3.39±0.02	0.86	2.99±0.09	3.39±0.01	0.88	2.97±0.05	3.57±0.02	0.83	2.96±0.12	3.67±0.11	0.81
GH1B-a7-25	3.73±0.07	4.13±0.05	0.9	3.74±0.04	3.96±0.02	0.94	3.69±0.08	3.98±0.05	0.93	3.74±0.05	3.97±0.01	0.94	3.99±0.09	4.03±0.03	0.99	3.77±0.02	4.12±0.06	0.92	3.79±0.11	4.16±0.15	0.91
GH1B-a5-59	1.7±0.27	3.41±0.01	0.5	1.42±0.17	3.1±0.03	0.46	2.07±0.09	2.98±0.09	0.69	1.45±0.13	2.75±0.06	0.53	1.71±0.17	2.65±0.06	0.64	1.94±0.17	3.02±0.04	0.64	1.9±0.17	3.1±0.15	0.61
GH1B-a1-4-46	4.46±0.18	3.21±0.01	1.39	4.48±0.09	2.68±0.15	1.67	4.43±0.22	3.52±0.10	1.26	4.69±0.25	2.28±0.15	2.05	4.69±0.12	1.78±0.38	2.64	4.45±0.06	2.78±0.05	1.6	4.5±0.10	2.61±0.12	1.73
GH1B-a3-60	4.06±0.07	2.75±0.19	1.47	3.95±0.12	2.53±0.17	1.56	4.08±0.08	4.2±0.05	0.97	4.14±0.03	1±0.12	4.34	4.18±0.02	2.03±0.28	2.06	4.15±0.03	1.63±0.18	2.54	4.11±0.09	2.48±0.19	1.66

## Sheet: Table S5
Table S5: Results and statistics of qPCR and qRT-PCR of treatment groups in C phase. The results showed that statistics of the β-glucosidase genes of GH1 family bacteria amplified by the 31 specific primers shown in Table S1. cDNA / DNA represented the transcription efficiency (TE) of the individual β-glucosidase genes.
	GHCL			GHCH			GHCHD			CL			CH			CHD			CK
	Log(cDNA quantities number)	Log(DNA quantities number)	cDNA/DNA	Log(cDNA quantities number)	Log(DNA quantities number)	cDNA/DNA	Log(cDNA quantities number)	Log(DNA quantities number)	cDNA/DNA	Log(cDNA quantities number)	Log(DNA quantities number)	cDNA/DNA	Log(cDNA quantities number)	Log(DNA quantities number)	cDNA/DNA	Log(cDNA quantities number)	Log(DNA quantities number)	cDNA/DNA	Log(cDNA quantities number)	Log(DNA quantities number)	cDNA/DNA
GH1B-b2-7	2.05±0.06	4.83±0.10	0.43	2.37±0.06	5.87±0.07	0.4	2.33±0.13	6.04±0.10	0.39	2.98±0.22	5.88±0.05	0.51	3.35±0.03	4.7±0.02	0.71	2.05±0.16	5.64±0.08	0.36	2.09±0.18	5.41±0.13	0.39
GH1B-b4-37	2.72±0.04	3±0.04	0.91	2.66±0.17	2.86±0.04	0.93	2.6±0.12	2.75±0.05	0.94	2.69±0.17	2.73±0.08	0.98	2.73±0.03	2.89±0.04	0.94	2.71±0.01	2.85±0.03	0.95	2.74±0.04	2.74±0.09	1
GH1B-b6-2-1	0.5±0.15	2.47±0.05	0.2	0.28±0.06	2.76±0.06	0.1	0.2±0.03	3.06±0.12	0.07	0.68±0.14	1.8±0.10	0.38	0.61±0.13	2.02±0.03	0.3	0.24±0.13	3.12±0.04	0.08	0.69±0.12	3.14±0.05	0.22
GH1B-b2-31	3.47±0.02	3.86±0.03	0.9	3.55±0.18	4.15±0.05	0.86	3.54±0.11	4.32±0.07	0.82	3.84±0.05	4.9±0.06	0.78	3.83±0.11	4.75±0.03	0.81	3.65±0.04	4.36±0.07	0.84	3.62±0.08	4.3±0.10	0.84
GH1B-b3-20	N/A	4.2±0.06	N/A	N/A	4.67±0.03	N/A	1.89±0.00	4.95±0.04	0.38	2.11±0.22	3.51±0.03	0.6	N/A	3.65±0.05	N/A	N/A	4.54±0.03	N/A	1.73±0.46	4.15±0.06	0.42
GH1B-b4-26	1.17±0.15	3.38±0.09	0.35	1.36±0.14	3.09±0.11	0.44	1.54±0.28	2.98±0.01	0.52	1.41±0.06	2.64±0.04	0.53	1.85±0.12	4.83±0.04	0.38	1.78±0.19	3.13±0.07	0.57	1.42±0.06	2.26±0.15	0.63
GH1B-b4-61	1.71±0.26	2.76±0.07	0.62	1.61±0.14	2.53±0.07	0.64	1.78±0.13	2.36±0.10	0.75	1.91±0.10	2.08±0.17	0.91	1.87±0.17	2.25±0.08	0.83	1.92±0.21	2.56±0.05	0.75	1.77±0.15	1.91±0.06	0.92
GH1B-b5-1-3	1.68±0.11	5.53±0.02	0.3	2.15±0.66	5.96±0.03	0.36	2.09±0.17	6.19±0.04	0.34	1.67±0.16	4.88±0.04	0.34	3.79±0.03	4.68±0.02	0.81	2±0.15	5.74±0.02	0.35	2.16±0.16	5.69±0.08	0.38
GH1B-b6-1-26	N/A	3.71±0.03	N/A	N/A	4.1±0.01	N/A	N/A	4.44±0.06	N/A	N/A	2.85±0.07	N/A	N/A	2.92±0.04	N/A	N/A	3.95±0.04	N/A	N/A	3.53±0.11	N/A
GH1B-b7-46	2.66±0.13	3.15±0.07	0.85	2.56±0.12	3.41±0.19	0.75	2.61±0.10	3.35±0.10	0.78	2.81±0.15	4.92±0.04	0.57	2.82±0.10	5.62±0.02	0.5	2.75±0.08	3.85±0.10	0.72	2.74±0.08	3.65±0.13	0.75
GH1B-b2-19	2.18±0.10	5.72±0.03	0.38	2.28±0.20	6.13±0.01	0.37	2.16±0.09	6.34±0.09	0.34	2.04±0.14	4.97±0.01	0.41	3.44±0.07	4.79±0.00	0.72	2.21±0.16	5.86±0.04	0.38	2.17±0.16	5.9±0.09	0.37
GH1B-b1-104	4.27±0.13	7.04±0.05	0.61	5.18±0.05	7.08±0.03	0.73	4.74±0.09	7.68±0.04	0.62	5.12±0.03	7.7±0.03	0.67	4.72±0.05	7.42±0.01	0.64	4.17±0.08	7.23±0.04	0.58	3.89±0.27	8.32±0.08	0.47
GH1B-b7-14	N/A	5.34±0.01	N/A	1.87±0.18	4.31±0.03	0.43	1.82±0.04	3.88±0.07	0.47	2.09±0.12	3.13±0.13	0.67	1.76+±0.32	4.35±0.02	0.4	N/A	4.38±0.03	N/A	N/A	3.71±0.15	N/A
GH1B-b7-21	1.82±0.13	3.12±0.07	0.58	2.33±0.28	3.37±0.06	0.69	1.35±0.24	3.71±0.07	0.36	2.54±0.09	4.39±0.05	0.58	1.8±0.05	4.11±0.02	0.44	1.25±0.20	3.56±0.06	0.35	1.55±0.10	3.59±0.11	0.43
GH1B-3-55	2.58±0.12	3.12±0.06	0.83	2.52±0.18	3.14±0.07	0.8	2.47±0.18	3.14±0.04	0.79	2.6±0.11	2.86±0.03	0.91	2.6±0.06	3.3±0.03	0.79	2.46±0.16	3.2±0.12	0.77	2.42±0.15	2.92±0.08	0.83
GH1B-10-3-27	1.71±0.04	2.87±0.05	0.6	N/A	4.3±0.03	N/A	1.54±0.18	3.37±0.05	0.46	2.28±0.16	3.16±0.05	0.72	2.22±0.19	3.62±0.02	0.62	1.78±0.12	3.59±0.03	0.5	1.85±0.27	3.27±0.07	0.57
GH1B-7-41	3.05±0.13	3.25±0.03	0.94	2.88±0.20	3.17±0.09	0.91	2.77±0.07	3.27±0.15	0.85	3.02±0.13	3.11±0.13	0.97	2.97±0.06	4.62±0.01	0.64	3.19±0.21	3.34±0.15	0.95	3.06±0.12	2.96±0.14	1.03
GH1B-13-2-6	2.09±0.16	2.6±0.11	0.8	2.16±0.14	2.47±0.07	0.88	2.17±0.11	2.36±0.07	0.92	2.32±0.11	2.35±0.06	0.99	2.34±0.10	4.18±0.02	0.56	2.32±0.08	2.54±0.11	0.91	2.37±0.07	2.37±0.03	1
GH1B-b6-2-35	1.37±0.13	3.14±0.01	0.43	1.14±0.15	3.48±0.00	0.33	1.23±0.18	3.57±0.04	0.35	1.71±0.01	3.51±0.04	0.49	1.83±0.03	3.76±0.01	0.49	1.25±0.29	3.61±0.05	0.35	1.34±0.13	3.47±0.10	0.39
GH1B-10-4-50	N/A	N/A	N/A	N/A	N/A	N/A	N/A	N/A	N/A	N/A	N/A	N/A	N/A	N/A	N/A	N/A	N/A	N/A	N/A	N/A	N/A
GH1B-a7-66	2.5±0.11	3.8±0.05	0.66	2.63±0.21	3.69±0.03	0.71	2.44±0.06	4.52±0.05	0.54	2.52±0.19	5.13±0.03	0.49	2.42±0.03	4.37±0.01	0.55	2.52±0.05	3.62±0.01	0.69	2.48±0.02	4.68±0.09	0.53
GH1B-a7-27	1.83±0.07	3.87±0.22	0.47	2.71±0.11	4.03±0.02	0.67	1.78±0.08	4.47±0.05	0.4	3.24±0.08	5.15±0.03	0.63	2.11±0.09	4.83±0.01	0.44	2.97±0.83	4.24±0.03	0.7	1.89±0.11	4.19±0.10	0.45
GH1B-a7-34	0.78±0.11	4.93±0.02	0.16	1.3±0.37	4.03±0.03	0.32	1.45±0.26	3.69±0.06	0.39	1.77±0.30	3.15±0.07	0.56	2.25±0.29	4.08±0.01	0.55	12±0.18	4.03±0.05	2.98	1.57±0.03	3.56±0.08	0.44
GH1B-a6-87	N/A	N/A	N/A	N/A	N/A	N/A	N/A	N/A	N/A	N/A	N/A	N/A	N/A	N/A	N/A	N/A	N/A	N/A	N/A	N/A	N/A
GH1B-a6-6	1.33±0.32	1.9±0.05	0.7	1.23±0.32	2.38±0.20	0.52	1.27±0.34	2.32±0.17	0.55	1.56±0.37	4.3±0.03	0.36	1.63±0.23	2.33±0.05	0.7	1.48±0.12	1.97±0.17	0.75	1.53±0.30	2.04±0.10	0.75
GH1B-a6-96	2.41±0.04	5.05±0.02	0.48	2.39±0.02	4.15±0.04	0.57	2.29±0.06	3.85±0.07	0.59	2.62±0.20	3.33±0.05	0.79	2.91±0.06	4.2±0.05	0.69	2.37±0.04	4.14±0.04	0.57	2.41±0.06	3.72±0.10	0.65
GH1B-a2-3-22	3.69±0.02	3.45±0.07	1.07	3.65±0.07	3.55±0.06	1.03	3.68±0.06	3.55±0.07	1.04	3.79±0.06	3.58±0.04	1.06	3.81±0.04	3.78±0.01	1.01	3.68±0.02	3.78±0.03	0.97	3.78±0.08	3.76±0.09	1.01
GH1B-a7-25	1.78±0.17	3.58±0.03	0.5	2.32±0.10	3.54±0.07	0.66	1.83±0.14	4.17±0.06	0.44	3.25±0.03	4.95±0.02	0.66	2.13±0.09	4.55±0.02	0.47	1.87±0.26	3.87±0.04	0.48	1.93±0.09	3.83±0.09	0.5
GH1B-a5-59	2.47±0.14	4.5±0.09	0.55	2.46±0.10	4.12±0.04	0.6	2.4±0.26	4.12±0.06	0.58	2.46±0.24	3.51±0.01	0.7	2.55±0.17	3.95±0.08	0.64	2.4±0.04	4.51±0.04	0.53	2.49±0.02	4.11±0.08	0.61
GH1B-a1-4-46	3±0.05	3.01±0.01	1	3.04±0.14	3.13±0.06	0.97	3.08±0.11	3.32±0.01	0.93	3.14±0.12	3.04±0.06	1.03	3.19±0.11	3.96±0.04	0.8	3.12±0.13	3.27±0.00	0.95	3.18±0.11	3.13±0.08	1.02
GH1B-a3-60	3.25±0.06	3.23±0.08	1.01	3.1±0.33	3.16±0.08	0.98	2.93±0.10	3.05±0.13	0.96	3.16±0.15	2.85±0.07	1.11	3.06±0.02	3.13±0.07	0.98	3.01±0.05	3.36±0.18	0.9	3.07±0.14	3.44±0.16	0.89

## Sheet: Table S6
Table S6: Identity of 28 GH1 family β-glucosidase genes with a characteristic sequence that can identify glucose tolerant or non-glucose tolerant detected in both metagenome and metatranscriptome database. Glucose tolerance conserved residues Trp168 and Leu173 were marked by red. Values represent the number of share reads in the total metatranscriptome in TPM (Transcripts Per Million).
ID		Identity(%)	Characteristic sequence	T1-GHCH		T1-CH		T1-CK		T2-GHCL		T2-GHCH		T2-GH		T2-CL		T2-14
Metagenome	Metatranscriptome			Metagenome	Metatranscriptome	Metagenome	Metatranscriptome	Metagenome	Metatranscriptome	Metagenome	Metatranscriptome	Metagenome	Metatranscriptome	Metagenome	Metatranscriptome	Metagenome	Metatranscriptome	Metagenome	Metatranscriptome
T1-2__4616_7	T1-2__71634_1	0.99	NEPQVFVNL	12.3649	1.86968	0.100474	0	0.97675	0.358441	0.095707	0	0	0	0.314382	0	0.048461	0	0.052847	0
T1-5__67118_1	T2-9__1162_1	1	NEPWVITDG	1.64905	2.52784	24.8143	1.40974	4.62371	0.67412	18.9851	1.7173	92.1451	6.04446	24.296	0.379302	21.4502	1.42956	20.3923	2.40155
T1-5__107767_3	T1-7__12244_1	1	NEPWVVMDA	1.09936	0.124083	10.5108	0.077489	1.73185	0.973201	3.96703	0.369874	5.44091	0.168226	4.36755	0.200152	5.88267	0	3.54649	0
T1-7__4956_37	T1-2__54648_4	0.99	NEPFCSAFL	8.35563	0.66267	12.5281	1.38929	11.0953	0.268831	0.885702	0.246915	1.40367	0.205351	1.9553	1.45067	1.29822	0.175463	1.69883	0.0412
T1-7__60308_1	T1-2__189251_1	1	NEPYVAAIL	1.27941	0.696789	0.046531	0.174055	2.77542	0.18091	0.221617	0	0.541591	0	1.25436	0	0.359092	0	0.24474	0
T1-7__114450_2	T1-2__3540_2	1	NEPKTVVQN	4.65411	6.47879	1.78779	1.99142	8.56937	1.31188	1.68084	0	0.115818	0	0.357654	0	0.067192	0	0.097696	0
T1-7__149273_1	T1-2__117658_6	0.96	NEPKTVVDA	1.54926	3.91798	0.183864	4.51442	4.21102	5.73094	0.569205	0.164492	0.229291	0.059851	0.442543	15.4436	0	1.0228	0.628596	0.192129
T1-7__183217_7	T2-11__42236_1	1	NEPFCSAYF	0.081048	0.364888	0.091377	0.303826	1.86696	0.281957	1.2621	0.388455	0.664729	0	1.45158	0.812799	2.79867	0.979042	2.95579	0.080662
T2-11__310238_4	T2-11__37985_2	0.99	NEPVVVTAY	0	0.050029	3.05177	0.999768	1.4659	0.811829	4.80388	2.98258	7.35351	0.420526	5.35336	1.6745	4.76512	2.20692	3.7816	1.74186
T2-12__176788_2	T1-7__97631_1	1	NEPFCAAFL	0.08516	0.232165	0.312044	0.739423	0.126561	2.76274	1.09749	0	0.299339	0.201444	0.808834	0.149796	10.2345	0.654074	4.62078	0.633187
T2-14__123051_2	T1-2__80157_4	0.99	NEPFCSAFL	0.08534	1.54717	0	3.79212	0.158536	7.148	0.985254	1.9245	0.499955	0.201871	0.717914	3.22744	1.1602	26.0114	7.28745	4.56321
T2-9__226346_2	T1-2__28148_1	0.95	NEPFVHMVY	0.043688	0.81134	0.197026	0	0.405797	0.183708	0.02346	0	1.18757	0	0.071133	0	0.213819	0	0.59587	0.065694
T1-2__42611_2	T1-2__173829_2	0.99	NEPWCSAHL	32.2472	5.61408	27.5038	3.37495	32.353	3.69741	5.68693	0.220677	11.0724	0	9.55525	0.21893	1.84589	0	3.70377	0.171837
T1-5__31198_1	T1-2__86603_2	1	NEPWVFTWL	0	2.4781	2.5437	0.561367	0.204451	1.68209	0.118195	0.3621	0.20632	0.421607	0	0.078378	0.179546	2.43164	0.261056	0.225568
T1-7__41521_1	T1-7__43553_1	1	NEPWVASML	1.95327	0.178077	1.17451	0	10.16	1.05955	0.79247	0	1.50538	0	13.3808	0	0.236041	0	0.978116	0
T1-7__56355_3	T1-7__45748_1	1	NEPWCAAFL	0	0.405563	0	0.350682	3.4841	20.6546	0.171665	0	0.099885	0.033836	0	0	0	0.370068	0.126384	0
T1-7__62912_4	T1-5__52883_2	1	NEPWCSAFL	8.243	2.94347	7.53786	5.91042	7.1589	2.35146	0.914248	1.01239	0.7201	0.147345	1.05927	1.64351	0.587133	1.35972	0.763387	0.197081
T1-7__108140_1	T1-2__117658_4	1	NEPWCAAFL	2.30462	38.5266	0.564856	37.4959	9.9772	69.1333	1.23752	2.27223	0.657453	3.10814	1.25079	112.955	0.762846	14.2604	2.31736	4.12403
T1-7__133914_3	T1-7__3442_2	0.99	NEPWCAAFL	2.44893	1.42735	0.856876	2.04152	1.63149	13.922	0.702854	1.26955	0.13852	0.599265	1.35203	1.39256	1.40061	6.9126	1.32703	2.04394
T1-7__178037_2	T1-7__58726_3	1	NEPWCAAYL	0.333587	1.09814	1.15182	1.23775	4.74072	2.26005	0.134346	0	0	0	0.022631	0.259221	0.090702	0.039715	0.049455	0.031084
T2-11__188519_4	T1-5__2092_1	0.99	NEPWCSAFL	0.088335	1.16542	6.05028	15.8164	0.164099	0.168968	2.06337	2.57859	4.71958	45.1135	1.63003	1.12405	3.91496	1.21143	1.72864	0.822681
T2-12__118267_2	T2-8__19191_1	0.99	NEPWCSAYL	0	0.166385	0	0.504685	0.247881	0.154283	2.7541	1.54104	1.05531	0.464041	1.3805	0.191704	2.81177	0.422935	2.12655	0.441371
T2-14__3834_1	T2-14__13427_9	0.98	NEPWVISIL	0.045566	0.845665	0.899041	1.05622	0.067719	2.09487	1.32128	1.37	0.918288	4.51957	1.26125	0.968702	0.69381	5.01575	1.48616	4.0538
T2-8__31749_1	T2-8__47351_2	1	NEPWCAAFL	0	0	0	0	0	0	0.600827	1.14188	0.576837	0.784793	0.303634	0.068657	0	0	1.59244	0.049398
T2-8__144018_3	T2-11__49232_1	0.99	NEPWCSAFL	0	0.043405	0	0	0	0	1.88935	0.032346	0.796073	0	0.526786	0.420081	0.461844	0.353978	2.59012	1.23416
T2-8__259289_1	T2-9__38622_2	1	NEPWCSAYL	0	0	0	0	0.093731	0	1.53531	1.46327	1.75383	1.14371	1.77997	0.234615	1.34903	0	1.07216	0.126602
T2-9__26278_2	T2-11__84685_3	0.99	NEPWCAAFL	1.14482	4.0111	0.621461	10.3805	1.1185	11.6297	2.75495	17.125	3.51733	4.51341	2.57737	6.60058	4.26563	21.9049	1.98636	15.374
T2-9__257745_4	T2-14__60914_4	0.99	NEPWCAAFL	0	0	0.024157	0.663657	0.031842	0.127739	0.759343	0.351976	1.52633	0.22412	0.162799	1.4285	0.489358	0.831659	0.838573	4.21393

## Sheet: Table S7
Table S7: GH1 family β-glucosidase genes with a characteristic sequence that can identify glucose tolerant or non-glucose tolerant detected in the metatranscriptome database. Glucose tolerance conserved residues Trp168 and Leu173 were marked by red. Values represent the number of share reads in the total metatranscriptome in TPM (Transcripts Per Million).
ID	Characteristic sequence	Length (bp)	Nucleotide sequences	Protein sequences	T1-GHCH	T1-CH	T1-CK	T2-GHCL	T2-GHCH	T2-CL	T2-CH	T2-CK	Taxonomy
T1-2__86603_2	NEPWVFTWL	1356	GTGGAGCGGAATCAATTGCAGTTTCCACAAGATTTCATCTGGGGCACGGCGACCGCCTCATATCAGATCGAGGGCGCAGTCAGCGAAGACGGGCGCGGCCCTAGCATCTGGGATACGTTTTCGCAGACGCCGGGCAAGGTGAAGAACGGCGATACCGGCGCGGTCGCGGCGGATCATTACCACCGCTGGCGCGACGACATCCAGTTGATGAAGCGGCTGAATGCTTCCGCCTACCGGTTCTCCATCGCCTGGCCGCGTATTTTCCCCACGGGCCGGGGCCAGGTGAACCAGCCCGGCCTCGACTTTTACAGCCGGTTGGTGGACGGTCTGCTGGAAGCAGGGATCACGCCGTTTGTCACGCTGTATCACTGGGATTTGCCGCAGGCGCTGGAGGATGAA…	VERNQLQFPQDFIWGTATASYQIEGAVSEDGRGPSIWDTFSQTPGKVKNGDTGAVAADHYHRWRDDIQLMKRLNASAYRFSIAWPRIFPTGRGQVNQPGLDFYSRLVDGLLEAGITPFVTLYHWDLPQALEDEGGWLRRGIVDDYVAYVDTVSRALGDRVKYWITFNEPWVFTWLGYVFGIHAPGHATGLPTRALQATHHCYVAHGRAVPVIRANAPGAEVGITLNLSHIDPASNRPEDIAAARRYDGHLNRWYLDPLFRGAYPEDMVEHYREFLPEIEPGDMETIAAAIDFLGVNYYSRTVVADEPDQFGLKLKTVPQEGEHTAMGWEVYPEGLYRLLVRLGREYPVRALYVTENGAAYDDVVTPEGHVHDEQRVSYLHRHFAAASRAIADGAPLKGY…	2.4781	0.561367	1.68209	0.3621	0.421607	0.078378	2.43164	0.225568	d__Bacteria;p__Chloroflexi;c__norank;o__norank;f__norank;g__norank;s__Chloroflexi bacterium
T1-2__117658_4	NEPWCAAFL	1437	GTGACAACGCAGGAAGCACATCCCAAGACCGGTGTCACCGAGCTGAAGTTCCCGGCCGACTTCGTCTGGGGCGCCGCAACCTCGGCGTACCAGATCGAGGGCGCCACCGCGACCGACGGCCGGGGGCCCTCCATCTGGGACACCTTCGTCCGCCAGCCGGGCCGCGTGGTGGGCGGGGACACCGCCGACGTGGCGGTCGACCACTACCACCGCTACCGCGACGACGTGCGCCTCATGGCCGACCTCGGCCTCACCGCGTACCGGTTCTCGGTGTCCTGGCCGCGGATCCAGCCGACCGGCAGCGGCCCGGTGAACCAGGCCGGGCTCGACTTCTACCGGCGGCTCGTCGACGAGCTGCTCGAGCACCGGATCGAGCCGTGGCTCACGCTCTACCACTGG…	VTTQEAHPKTGVTELKFPADFVWGAATSAYQIEGATATDGRGPSIWDTFVRQPGRVVGGDTADVAVDHYHRYRDDVRLMADLGLTAYRFSVSWPRIQPTGSGPVNQAGLDFYRRLVDELLEHRIEPWLTLYHWDLPQALEDAGGWPERDTAKRFADFAALVHEALGDRVRNFSTVNEPWCAAFLGYASGEHAPGRREPAAAVRAAHHLLLAHGLAVQAIRTQNADTRIGGCVNLYAVSPATDSDADRDAARRIDGLQNRYFLDALLKGEYPADVLEDLRAVCEPDHIRPGDLEVISSPIDLLMINYYSRFTVSGVAGGAASASAAPTGAGSPWVGSEHVSFVNGGRPVTAMGWEIDTDGLLEILLRVAQEYPPIPLVISENGAAFDDVVTGDGAVHDSE…	38.5266	37.4959	69.1333	2.27223	3.10814	112.955	14.2604	4.12403	d__Bacteria;p__Actinobacteria;c__Actinobacteria;o__norank;f__norank;g__norank;s__Actinobacteria bacterium
T1-2__163912_4	NEPWCSAFL	984	GTGACCAACACTGCACCCCACCAGACCGTCGAGCCAGTCGAAGAGGCAAGCAGCGCCCAAGGGCAGCCGATCACCTTCCCGACCGGCTTCCTCTGGGGCGCGGCCACCGCGGCGTACCAGATCGAGGGCGCGAGCGCGGAAGGCGGCCGGACCGACTCGATCTGGGACACCTTCAGCCGGACCCCCGGCCGGGTGGTGGAGGGCCACACCGGCGACGTGGCCTGCGACCACTACCACCGGTTCCGCGAAGACGTCCGGCTCATGGCCGACCTGGGGCTCCAGTCCTACCGGTTCTCCATCGCCTGGCCTCGGGTGCAGCCCGGTGGCACGGGCCCGGTCAACCAGGAAGGGCTGGACTTCTACCGGCGCCTCATCGACGAGCTGCGTAAGTACGACATC…	VTNTAPHQTVEPVEEASSAQGQPITFPTGFLWGAATAAYQIEGASAEGGRTDSIWDTFSRTPGRVVEGHTGDVACDHYHRFREDVRLMADLGLQSYRFSIAWPRVQPGGTGPVNQEGLDFYRRLIDELRKYDIEPWVTLYHWDLPQPLEDAGGWPARDTAHRFADYAALVYEALSDRVKYWTTLNEPWCSAFLGYGSGVHAPGRNDGADAVRAGHHLMLGHGLAVQAMRAVRPDNEFGITLNLYAVSPMSDSEADQDAVRRIDGLANRFFLDPILRGQYPQDVVADLAEVTDFGHVQDGDLTIISTPLSLLGVNYYSRYVVGGPDDST	0.853736	1.10812	0.742486	0	0.072624	0	0	0	d__Bacteria;p__Actinobacteria;c__Actinobacteria;o__Micromonosporales;f__Micromonosporaceae;g__Micromonospora;s__Micromonospora echinofusca
T1-2__173829_2	NEPWCSAHL	1335	GTGTATCGATTTCCGGAAGGCTTTGTCTGGGGGGCGGCCACCGCTTCCTACCAGATCGAAGGCTCGCCCCTGGCAGACGGCGCGGGCGAGTCCATCTGGCACCGTTTCAGCCACACGGAAGGCAACACCCACAACGGCGAAACCGGCGACGTCGCGTGCGACCACTACCGCCGCTATCGGGAAGACGTCGCGCTCATGAAGGAGCTGGGCCTCAAGGCCTATCGCTTCTCCATCTCCTGGCCCCGGGTGCTCCCCGAAGGGAAGGGGCGGATCAACCCGAAGGGTCTCGACTTTTACGACCGCCTCGTCGACGAGCTCTTGGAAAACGGCATTGAGCCGTTCGCGACCATCTACCACTGGGACCTGCCCGGCGCCCTTCACGACCTGGGCGGCTGGATC…	VYRFPEGFVWGAATASYQIEGSPLADGAGESIWHRFSHTEGNTHNGETGDVACDHYRRYREDVALMKELGLKAYRFSISWPRVLPEGKGRINPKGLDFYDRLVDELLENGIEPFATIYHWDLPGALHDLGGWINPEIEHWFADYAAVLFLRLGDRVKRWITLNEPWCSAHLGYVTGHHAPGLRDQWAGLRAAHHLLLAHAAAVEVYRASGLQGQIGITVNINATHAGDDAPETLAVVRRVDTYNTRFFLEPLFKGSYPEELAQHFGRAWPKVTAGDLERIAQPMDFLGINYYTRLIFAKDPATGTVRQVKSTAPYTDMGWEVYPEGLYEVLKRVHEMAGPLPLYVTENGAAFPDRIRPDGTVSDPERTDYLRQHFIQAHRCIQDGIPLAGYFVWSLMDN…	5.61408	3.37495	3.69741	0.220677	0	0.21893	0	0.171837	d__Bacteria;p__norank;c__norank;o__norank;f__norank;g__norank;s__bacterium HR16
T1-5__2092_1	NEPWCSAFL	1371	ATGATGACCGGTAGGCGGTTTCCGGACGGGTTCCGATGGGGCGGTGCCACCTCGGCGTACCAGATCGAAGGAGCGGTCACCGAGGACGGGCGGGGGCTGTCCATCTGGGACACGTTCACGGCCCAGCCCGGCGCGATCGCGAACGGGGACACCGGTGGCGTGGCCTGCGACCACTACCATCGGTACCGCGAGGACGTCGCGCTGATGGCCGGACTCGGACTCACCGCCTACCGGTTCTCCCTTGCCTGGCCCCGGATCCAGCCCGACGGTGCCGGCGCCGCCAACCCGCGCGGGCTGGACTTCTACCAGCGGCTGGTGGACGCGCTGCTGGAACAAGGCATCGAACCCTGGGCCACCCTCTACCACTGGGACCTGCCTCAGCCGTTGGAGGACGCCGGC…	MMTGRRFPDGFRWGGATSAYQIEGAVTEDGRGLSIWDTFTAQPGAIANGDTGGVACDHYHRYREDVALMAGLGLTAYRFSLAWPRIQPDGAGAANPRGLDFYQRLVDALLEQGIEPWATLYHWDLPQPLEDAGGWPSRDTAARFADYAALVHAALGDRVRHWITVNEPWCSAFLGYGSGVHAPGRQDGAAAVRALHHLLLGHGLAVRAIRAADPNVEIGYAPNLYKVRPASDRDADVDAARRIDGLANRIQLDPVLRGSYPEDVLTDLAPVTDQAHIRDGDLTTIATPGTFLAVNYYSRYVVAHSDTPQLPSAWPGSEHVRFQPTDGPTTALGWAVDPDGLREVLLRLHREYPPLPLVITENGAAYDDVPDATGRVDDQERIAYLAAHVRACQDAIAAG…	1.16542	15.8164	0.168968	2.57859	45.1135	1.12405	1.21143	0.822681	d__Bacteria;p__Actinobacteria;c__Actinobacteria;o__Micromonosporales;f__Micromonosporaceae;g__Plantactinospora;s__Plantactinospora sp. KBS50
T1-5__2741_2	NEPWCSAFL	1383	ATGGGCTTCCCGGAAGGCTTCCTGTGGGGAGCGGCCACCGCCGCCTACCAGATCGAGGGAGCGGCGCAGGAGGACGGCCGCGCACCCTCCATCTGGGACACCTTCAGCCGCACACCCGGAAAGGTCCTCAACGGCGACACCGGCGACGTCGCCACCGACCACTACCACCGCCGCCAGGAAGACGTCGCGATGATCGCCGAGCTCGGCCTCGACGCCTACCGCTTCTCCATCTCCTGGTCGCGCGTCCTCCCCGACGGGAAGATCAACCAGAAGGGCGTCGACTTCTACTCGCGCCTGGTCGACGAACTCCTCGAACACGGCATCGCCCCGGTCGTCACCCTGTACCACTGGGATCTCCCGCAGGCCCTCGAGGACGAGGGCGGCTGGACGGCCCGCGGC…	MGFPEGFLWGAATAAYQIEGAAQEDGRAPSIWDTFSRTPGKVLNGDTGDVATDHYHRRQEDVAMIAELGLDAYRFSISWSRVLPDGKINQKGVDFYSRLVDELLEHGIAPVVTLYHWDLPQALEDEGGWTARGTARRFADYAERIGRVLGDRVHTWTTLNEPWCSAFLGYAAGVHAPGRTEPAGALAAAHHLNLAHGLAVRALRGVVSPSARHSVTLNFHHLRGDAEAVRKVDAVANRVFLDPMLGKGYPADLLEDTAAVTDWGFVHDGDLDLIAAPIDVLGVNYYSPTLVRRWDGVSPREHADGHRQGAASPFVGCDDVEFVRQPGPYTAMNWPIDANGMEELLLRLHRDHPDTPLMVTENGAAFDDAVDGDGRVRDERRIAYLRDHIAAVERAIEAG…	19.2948	37.3831	27.7409	62.1836	11.3162	10.7011	6.94059	4.1883	d__Bacteria;p__Actinobacteria;c__Actinobacteria;o__Streptosporangiales;f__Thermomonosporaceae;g__Actinomadura;s__Actinomadura latina
T1-5__52883_2	NEPWCSAFL	1455	GTGACCTCGCAATCGACGACTCCTCTGGGCAATCTCGAGGAGACTCCCAAACCGGATATCCGCTTCCCGTCCGATTTCGTGTGGGGAGTGGCGACCGCTTCGTTCCAGATCGAAGGCTCCACCACGGCCGACGGCCGCGGCCCCAGCATCTGGGACACCTTCTGCGCCACTCCGGGCAAGGTCGAGAACGGCGACACGGGCGACCCTGCCTGCGACCACTACAACCGGTACCGCGATGACGTGGCCTTGATGCGGGAGCTGGGCGTGGGCGCCTACCGCTTCTCCATCGCCTGGCCGCGGATCCAGCCCGAGGGCAAGGGCACGCCCGTGGAGGCCGGGCTGGACTTCTACGACCGGCTTGTGGACTGCCTGCTGGAGGCCGGCATCGAGCCGTGGCCG…	VTSQSTTPLGNLEETPKPDIRFPSDFVWGVATASFQIEGSTTADGRGPSIWDTFCATPGKVENGDTGDPACDHYNRYRDDVALMRELGVGAYRFSIAWPRIQPEGKGTPVEAGLDFYDRLVDCLLEAGIEPWPTLYHWDLPQALEDAGGWPNRDTAKRFADYAEIVYRRLGDRITNWNTLNEPWCSAFLGYASGVHAPGRQEPAAALAAAHHLMLGHGLAAAVMRDLAGQAGRSVRIGVAHNQTTVRPYTDSEADRDAARRIDALRNRIFTEPLVKGRYPEDLIEDVAAVTDYSFVQDGDLKTISANLDMMGVNFYNPSWVSGNRENGGSDRLPDEGYSPSVGSEHVVEVDPGLPVTAMGWPIDPTGLYDTLTRLANDYPGLPLYITENGAAFEDKVVD…	2.94347	5.91042	2.35146	1.01239	0.147345	1.64351	1.35972	0.197081	d__Bacteria;p__Actinobacteria;c__Actinobacteria;o__Streptosporangiales;f__Nocardiopsaceae;g__Thermobifida;s__Thermobifida fusca
T1-7__3442_2	NEPWCAAFL	1431	GTGACCACGCAGCAGACTCAGACGCAGACCGAGGATCTGATCTTCCCGCCCGGATTCGTCTGGGGGGCCGCCACCTCGGCCTACCAGATCGAGGGCGCCGTCGACGTGGACGGACGGGGCAAGTCGATCTGGGACGAATTCGTCCGCAGGCCCGGCAGGATCCTCAACGGCGACACCGCCGACGTGGCCGTCGACCACTATCGGCGTTACCGGGAGGACGTCAAGCTGATGGCGGACCTCGGCCTGACCGCCTACCGCTTCTCCGTCTCCTGGCCTCGGGTGCAGCCGGACGGTTCGGGCGCGGTCAACCCCGCCGGCCTGGACTTCTACAAGCGCCTGACCGACGAGCTCCTCGCCCACGGCATCGAGCCGTGGATCACCCTCTACCACTGGGATCTC…	VTTQQTQTQTEDLIFPPGFVWGAATSAYQIEGAVDVDGRGKSIWDEFVRRPGRILNGDTADVAVDHYRRYREDVKLMADLGLTAYRFSVSWPRVQPDGSGAVNPAGLDFYKRLTDELLAHGIEPWITLYHWDLPLPLEEAGGWPARDTAKRFSEYAAIVHEALSDRVTNWSTVNEPWCAAFLGYASGEHAPGRREPAQAIRAAHHLNLAHGLAVRAIRAQSSTSKVGGCVNLYAVSPQTDSERDLDAARRIDGLQNRFFLEALLRGSYPEDVLQDIAHITDMSFVQDGDMETISAPIDILMVNYYSRFTVSGTPGGAASAAAAPTDSGSPWVGSEHVSFVNGGRPVTAMGWEIDDTGLMEILTRVAKEYPGIPMVISENGAAFDDVLTEDGSVHDRDRV…	1.42735	2.04152	13.922	1.26955	0.599265	1.39256	6.9126	2.04394	d__Bacteria;p__Actinobacteria;c__Actinobacteria;o__Streptosporangiales;f__Thermomonosporaceae;g__Thermostaphylospora;s__Thermostaphylospora chromogena
T1-7__3750_2	NEPWCAAFL	555	GTGACCACGCAACAGACTCAGACGCAGACCGAGGATCTGATCTTCCCGCCCGGGTTCGTCTGGGGAGCCGCTACCTCGGCCTACCAGATCGAGGGCGCCGTCGATGTAGACGGACGGGGCAAGTCGATTTGGGATGAGTTCGTCCGCAAGCCCGGCAGAATCCTCAACGGCGACACCGCCGATGTGGCCGTCGACCACTATCGGCGCTACCGGGACGACGTCAAGCTGATGGCGGACCTCGGCCTGACCGCCTACCGCTTCTCCGTCTCCTGGCCGCGGGTGCAGCCGGAGGGCTCGGGCGCGGTCAACCCCGCCGGCCTGGACTTCTACAAGCGACTGACCGACGAGCTCCTGGCCCACGGCATCGATCCGTGGATCACCCTCTACCACTGGGATCTC…	VTTQQTQTQTEDLIFPPGFVWGAATSAYQIEGAVDVDGRGKSIWDEFVRKPGRILNGDTADVAVDHYRRYRDDVKLMADLGLTAYRFSVSWPRVQPEGSGAVNPAGLDFYKRLTDELLAHGIDPWITLYHWDLPLPLEEAGGWPARDTAKRFSEYAAIVHEALRDRVTNWSTVNEPWCAAFLGYA	1.06846	0.593106	6.19674	0.044235	0.06438	0.047874	4.22478	0	d__Bacteria;p__Actinobacteria;c__Actinobacteria;o__Streptosporangiales;f__Thermomonosporaceae;g__Thermostaphylospora;s__Thermostaphylospora chromogena
T1-7__43553_1	NEPWVASML	555	ATGGCAGACTACAAGTTTCCGGAATCGTTTTTGTGGGGGGCGGCCACTTCCGCATATCAGATCGAAGGTTCCACCGAGGCTGATGGCCGGGGCGAGTCCATCTGGGACGCCTTCAGCCGGGTGCCGGGCGCCGTCCAAGACGGCAGCAGCGGCGAGCCGGCCTGCGACCATTACCGGCTCTGGCGCGACGACGTGGCGCTGATGCGCCGGCTTCATCTGAACTCATACCGATTTTCCATCGCGTGGCCGCGGGTGTTCCCGGCGGGCGCCGGAGCGCTGAACCAGGCCGGCTTGGGGTTTTACGACCGCCTGGTGGACGGGCTGCTGGCTGCGGGCATCCGGCCCTTGGCGACGCTGTACCATTGGGACTTGCCCCGGGCCCTGCAGGATGCGGGCGGC…	MADYKFPESFLWGAATSAYQIEGSTEADGRGESIWDAFSRVPGAVQDGSSGEPACDHYRLWRDDVALMRRLHLNSYRFSIAWPRVFPAGAGALNQAGLGFYDRLVDGLLAAGIRPLATLYHWDLPRALQDAGGWTNRDTAFRFRDYAAAVFQRLGDRVNLWITVNEPWVASMLGHFYGWHAPGWK	0.178077	0	1.05955	0	0	0	0	0	d__Bacteria;p__Firmicutes;c__norank;o__norank;f__norank;g__norank;s__Firmicutes bacterium
T1-7__58726_3	NEPWCAAYL	615	GTGACAGCTTTCAGTGCAGACCAGCAGACCCACCAGCAGGCCGCCGACCATACGGCAGAGCCGTTCCCGCAGGACTTCCGGTGGGGCGTGGCGACCTCCGCCTACCAGATCGAAGGCGCCACCGCCGAGGACGGCCGCGGCCGCTCCATCTGGGACACCTTCTGCGACACCCCCGGCGCGGTGCTCGGCGGGGACACCGCGGCCGAGGCCGTCGACCACTACCACCGCTACCGCGAGGACGTGGCGCTGATGGCGGAGCTGGGCGTCAACGCCTACCGGTTCTCGCTGTCGTGGCCGCGCATCCAGCCCACCGGGACCGGCCCGGCCGAACAGCGCGGGCTGGACTTCTACCGGCGGCTGGTCGATGCGCTGCTGGAGGCCGGGATCGAACCGTGGGTC…	VTAFSADQQTHQQAADHTAEPFPQDFRWGVATSAYQIEGATAEDGRGRSIWDTFCDTPGAVLGGDTAAEAVDHYHRYREDVALMAELGVNAYRFSLSWPRIQPTGTGPAEQRGLDFYRRLVDALLEAGIEPWVTLYHWDLPQALEDRGGWPERDTALRFAEFAALAHQALGDRVKNWLTINEPWCAAYLGYASGEHAPGRREPAA	1.09814	1.23775	2.26005	0	0	0.259221	0.039715	0.031084	d__Bacteria;p__Actinobacteria;c__Actinobacteria;o__Streptosporangiales;f__Thermomonosporaceae;g__Thermomonospora;s__Thermomonospora curvata
T1-7__73131_4	NEPWCSAFL	597	GTGACCTCACAGTCGACCGCCCCCCTCGGCCAGGCCGAGGAGGATCCGAAACAGGACGTCCACTTCCCCGCGGACTTCGTGTGGGGAGTGGCCACCGCCGCGTTCCAGATCGAGGGGTCCACCACGGCCGACGGCCGCGGGCCCAGCATCTGGGACACCTTCTGCGCCACCCCCGGCAAGGTCGAGAACGGCGACACCGGCGACCCCGCCTGCGACCACTACAACCGGTACCGCGACGACGTGGCGCTCATGCGCGACCTGGGCGTCGGCGCCTACCGCTTCTCCGTGGCCTGGCCGCGCATCCAGCCCGAGGGCAGGGGCAAGCCCCTGGAGGCCGGCCTGGACTTCTACGACCGGCTCGTGGACTGCGTGCTGGAGGCCGGCATCGACCCGTGGCCG…	VTSQSTAPLGQAEEDPKQDVHFPADFVWGVATAAFQIEGSTTADGRGPSIWDTFCATPGKVENGDTGDPACDHYNRYRDDVALMRDLGVGAYRFSVAWPRIQPEGRGKPLEAGLDFYDRLVDCVLEAGIDPWPTLYHWDLPQALEDAGGWPNRDTAKRFADYAEIVYNRLGDRVTHWNTLNEPWCSAFLGYASGVHAPG	0.441463	0.344612	1.55213	0.246737	0	0.178024	0.327297	0.032022	d__Bacteria;p__Actinobacteria;c__Actinobacteria;o__Streptosporangiales;f__Nocardiopsaceae;g__Thermobifida;s__Thermobifida cellulosilytica
T2-11__49232_1	NEPWCSAFL	759	GGCTTCTCCTGGGGGGCGGCCACCTCCTCCTACCAGGTGGAGGGCTCGACCACCGCCGACGGGCGGGGCAAGTCCATCTGGGACACGTTCGTGTCCGAGCCGGGACGGGTGGTCGACGGGTCCAACGGCGACACGGCGATCGACTCGTACCGCAACATCGAGGGCGATGTCGCCCTCGTGGGAGAGCTCGGCCTCACCAGCTACCGCTTCTCCCTCTCGTGGCCGCGGATCTGCCCCGACGGCGACTCCCGCGTCAACCAGGCCGGGCTGGACTACTACTCCAACCTGATCGACGCCCTGCTCGAGGCGGGCGTCACGCCGTGGGTGACCCTCTACCACTGGGACCTGCCGCAGGTGCTGGAGAACGCCGGCGGCTGGCCCGAGCGGGGCACCGCCGAG…	GFSWGAATSSYQVEGSTTADGRGKSIWDTFVSEPGRVVDGSNGDTAIDSYRNIEGDVALVGELGLTSYRFSLSWPRICPDGDSRVNQAGLDYYSNLIDALLEAGVTPWVTLYHWDLPQVLENAGGWPERGTAERFGEFAQVAHAALGDRVKHWITVNEPWCSAFLGYASGEHAPGRREPSASIAAAHHLMLGHGLAVRTLREADSRAEVGMAPNLYAVSPASDSEGDADAARRIDGLANRLLLDPVLLGRYPE	0.043405	0	0	0.032346	0	0.420081	0.353978	1.23416	d__Bacteria;p__Actinobacteria;c__Actinobacteria;o__Glycomycetales;f__Glycomycetaceae;g__Glycomyces;s__Glycomyces arizonensis
T2-11__61397_1	NEPWVAAFL	744	ATGACCGCCGGGCCGCCCGCCGCGCCGGGCGGGCGCCGCACCCGGCCACCGTCACGGCCCGCGCAGGGCACCGTTCACGGAAGGAGAACGATCATCGACACCGAGACTCGGGGGCGGTCGGCGGCGCCGAGCGTCGCCGGCCAGGACCAGGACGACGTGATTTTCCCGGACGGCTTCGTGTGGGGGGCGGCCACCGCCGCCTACCAGATCGAGGGCGCGGCGGCCGAGGACGGCCGGGGCCCGTCGATCTGGGACACGTTCTCGCACACGCCCGGCAAGGTGCGGGACGGGCACACCGGCGACGTCGCCTGCGACCACTACCACCGGTACGCCGAGGACGTGGCGCTCATGCGCGAGCTGGGCCTGCGGGCCTACCGGTTCTCGGTCGCCTGGCCGCGG…	MTAGPPAAPGGRRTRPPSRPAQGTVHGRRTIIDTETRGRSAAPSVAGQDQDDVIFPDGFVWGAATAAYQIEGAAAEDGRGPSIWDTFSHTPGKVRDGHTGDVACDHYHRYAEDVALMRELGLRAYRFSVAWPRVQPDGRGPVNARGLDFYDRLVDELLRAGITPYVTLYHWDLPQALEDAGGWPARDTAYRFADYARAVYDRLGDRVRTWTTLNEPWVAAFLGYASGRYAPGRTSPADAFRAAHHLLL	1.59407	0.193566	0.790388	0.263982	0.240129	14.035	0.525258	0.025695	d__Bacteria;p__Actinobacteria;c__Actinobacteria;o__norank;f__norank;g__norank;s__Actinobacteria bacterium
T2-11__84685_3	NEPWCAAFL	1425	GTGACCTCCCTCAAGGACGACACCGGCGCGGCCCCCGCCGCGCAGTTCCCGGCCGGGTTCCGCTGGGGGGCCGCCACCGCCGCCTACCAGATCGAGGGGGCCGCCGGCGAAGGCGGGCGCGGCCCCTCGATCTGGGACACCTTCGCCCGCACCCCGGGCAAGGTGCTCGGCGGCGACACCGGCGACGTCGCGGTGGACCACTACCACCGGTTCCCCGAGGACGTGGCCCTCATGTCCGACCTGGGGCTGACGGCGTACCGGTTCTCGATCTCCTGGCCCCGGGTGCAGCCGGCCGGGGCCGGGACCGTCAACCAGGAGGGCCTCGACTTCTACCGCCGCCTGGTGGACGCGCTGCTGGAGGCCGGCATCGAGCCGTGGCCGACGCTCTACCACTGGGAC…	VTSLKDDTGAAPAAQFPAGFRWGAATAAYQIEGAAGEGGRGPSIWDTFARTPGKVLGGDTGDVAVDHYHRFPEDVALMSDLGLTAYRFSISWPRVQPAGAGTVNQEGLDFYRRLVDALLEAGIEPWPTLYHWDLPQPLEDKGGWPERETAHRFAEYAAHVHAALGDRVRNWTTINEPWCAAFLGYASGEHAPGRRDPAASLLAAHHQLFGHGLAVEAMRARTPDNRFGAAVNLYAVSPATDDPADVDAARRIDGLQNRLFLDPLLLGRYPADVLEDTARYGFVPADADLAVISTRIDHLGVNYYSRHTVAGTPGEATQTASSPFSTHSPWVGSDHVRFVPSGRPVTGMGWDIDAGGLHEVLTRVHREYPEVALYITENGAGYDETLDGDGTIQDDARIA…	4.0111	10.3805	11.6297	17.125	4.51341	6.60058	21.9049	15.374	d__Bacteria;p__Actinobacteria;c__Actinobacteria;o__Streptosporangiales;f__Thermomonosporaceae;g__Actinomadura;s__Actinomadura madurae
T2-14__13427_9	NEPWVISIL	1344	ATGAGCACGAATCGATTGGTGTTTCCGGACGGATTCCTGTGGGGTGCCGCGACGGCGTCGTACCAGATCGAAGGCGCTGCCACCGAGGGTGGCCGAAAGCCGTCGATTTGGGACACGTTCAGTCACACCCCGGGCAAGACGGTCAACGGTGAAACCGGTGACGTCGCGATCGACCACTATCATCGCTGGCGCGACGATATCGGCATCATGAAGGAGATCGGGATCAAGGCCTACCGGTTCTCGATCGCCTGGCCGCGTATCCTCCCGGACGGACGGGGAGACGTCAACGCCGAGGGCGTCCGGTTCTACAGCGATCTCGTCGATGGCCTCCTCGAGGCCGGCATCGAGCCGTGGGTGACCATGTTCCATTGGGACCTGCCGCAGGTGCTCGATGACGAG…	MSTNRLVFPDGFLWGAATASYQIEGAATEGGRKPSIWDTFSHTPGKTVNGETGDVAIDHYHRWRDDIGIMKEIGIKAYRFSIAWPRILPDGRGDVNAEGVRFYSDLVDGLLEAGIEPWVTMFHWDLPQVLDDEGGWANREILSAWDEYVEAITSALGDRVKNWITINEPWVISILGHAWGIHAPGRKDMREALAVAHSLNLAHGRAVNIVRKNVPDGKVGITLNLSHIYADSDSDEDRAAARKADGFSNRWFLDPVMEGRYPEDMWASYGDLVPEIQDGDMELASVRTDFLGINSYNPQYVKHDPNEPFGVGMVDRGHEKTSVGWPVDPQGFEDLLVRVQKDYDPPVIIVTENGSAWDDEVIGGTIRDERRINYLRGHLNAAHRAIAQGTKLKGYFAWS…	0.845665	1.05622	2.09487	1.37	4.51957	0.968702	5.01575	4.0538	d__Bacteria;p__Chloroflexi;c__norank;o__norank;f__norank;g__norank;s__Chloroflexi bacterium
T2-14__60914_4	NEPWCAAFL	558	GTGACGACTCAGGAGGAACAGACCCGTTCCGAGCTCCGCTTCCCTCCCGGCTTCGCCTGGGGCGCGGCCACCTCGGCCTATCAGATCGAAGGCGCGGTGACAGCCGACGGCCGCGGCACCTCGATCTGGGACACGTTCACCAAGACCCCGGGCCGGGTGGTGGGCGGCGAGCACGCCGACGTCGCCATCGACCACTACAACCGCTATCGCGACGATGTACGGATCATGGCCGATCTCGGCCTGACCTCCTACCGCTTCTCGGTCTCGTGGCCGCGGATCCAGCCGGACGGATTCGGCCGCGTGAACCAGAAAGGACTCGACTTCTACAAACGCCTGATCGACGAGCTGCTGTCGCACGGGATCGACCCGTGGCTGACGCTCTACCACTGGGACCTGCCG…	VTTQEEQTRSELRFPPGFAWGAATSAYQIEGAVTADGRGTSIWDTFTKTPGRVVGGEHADVAIDHYNRYRDDVRIMADLGLTSYRFSVSWPRIQPDGFGRVNQKGLDFYKRLIDELLSHGIDPWLTLYHWDLPQALEDRGGWPVRDTALRFADYAAVVHEALHDRVHTWSTVNEPWCAAFLGYASG	0	0.663657	0.127739	0.351976	0.22412	1.4285	0.831659	4.21393	d__Bacteria;p__Actinobacteria;c__Actinobacteria;o__Streptosporangiales;f__Streptosporangiaceae;g__Nonomuraea;s__Nonomuraea sp. SBT364
T2-14__76300_1	NEPWCAAFL	675	CTGATCGACGAGCTGCTGTCGCACGGGATCGACCCGTGGCTGACGCTCTACCACTGGGACCTGCCGCAGGCCCTGGAGGACAGAGGCGGCTGGCCGGTCAGGGACACGGCGCTCCGCTTCGCGGACTACGCGCAGATCGTGCACGAGGCCCTGAAGGACCGGGTGCACACGTGGAGCACCGTCAACGAGCCGTGGTGCGCGGCCTTCCTCGGATACGCCTCGGGGGAGCATGCTCCCGGACGCCGCGAGCCCGAGAACGCCATCCGGGCCGCGCACCACTTGAACCTCGCCCACGGCCTGGCCGTCCAGGCCATGGACGCCCGCCGGGTGGGCGGTTGCGTGAACCTCTACGCGATCACCCCGGAAACCTCCTCCGAGGAGGACCAGGACGCCGCCCGC…	LIDELLSHGIDPWLTLYHWDLPQALEDRGGWPVRDTALRFADYAQIVHEALKDRVHTWSTVNEPWCAAFLGYASGEHAPGRREPENAIRAAHHLNLAHGLAVQAMDARRVGGCVNLYAITPETSSEEDQDAARRIDGLQNRFFLDALLTGRYPQDVLDDLRMDFGFIEDGDLKTINAPIDVLLVNYYSRFTVSGKPGGRASAAAAPTDTDSPWVGSEHVSFVNGG	0	0	0.026399	0.036371	0.052935	1.85007	1.99015	3.11534	d__Bacteria;p__Actinobacteria;c__Actinobacteria;o__Streptosporangiales;f__Streptosporangiaceae;g__Nonomuraea;s__Nonomuraea sp. SBT364
T2-8__12942_1	NEPWCSAYL	1245	GACGTCGAGCACATCAAGAACCTGGGGCTGGGCGCCTACCGCTTCTCCATCGCGTGGCCGCGCGTGCAGCCGGGCGGGTCGGGCGAGTTCAACGCCGAGGGCATCCGGTTCTACTCGGACCTCGTCGACGCGCTCATCGCGGCGGGCGTGAAGCCCGTCGTCACGCTCTACCACTGGGACCTCCCGCAGGAGCTCGAGGACGCCGGCGGCTGGACCAACCGCGAGACCGCCTACGCCTTCGCGCGGTACGCGCGGAAGATGGCCGAGGAGCTCGGCGACCGCATCGACGTGTGGACCACGCTCAACGAGCCGTGGTGCTCGGCGTACCTCGGGTACGGCTCGGGCGTGCACGCGCCCGGCCGCACCGAGCCGCTCGCCGCGCTCCAGGCGGTGCACCAC…	DVEHIKNLGLGAYRFSIAWPRVQPGGSGEFNAEGIRFYSDLVDALIAAGVKPVVTLYHWDLPQELEDAGGWTNRETAYAFARYARKMAEELGDRIDVWTTLNEPWCSAYLGYGSGVHAPGRTEPLAALQAVHHLNLAHGLGAQAVRDVLGEAATLSLTLNLHVMRPDDPSSPSDLDAVRKADALANRAFLNPVLDGFYPEDLLADTASVTDWSFVRDGDLEITHSGLDVLGVNFYSTQRVTKFTGDHPRSMADGHGASTHSAWPGADDVEFLPQPGPYTEMGWNIDPSGMTELLLDLHHTYPELPLMITENGAAFPDAVIVDEGRVRDTDRVSYLYRHLDAVGDAMDAGADVRGYFVWSLMDNFEWGYGFSKRFGIVRIDYDTLERHWKDSAYWYRELT…	0	1.14021	0.057252	1.59725	0.545295	0.128049	0	0.629552	d__Bacteria;p__Actinobacteria;c__Actinobacteria;o__Micrococcales;f__Promicromonosporaceae;g__Promicromonospora;s__Promicromonospora sukumoe
T2-8__19191_1	NEPWCSAYL	1386	ATGACGAGGACCTTCCCGAGCGACTTCCTGTGGGGCTCGGCCACCGCGGCCTACCAGATCGAGGGGGCCGCGGCCGAGGGCGGCCGGACGCCGTCGATCTGGGACACCTACTCCCACACGCCGGGGCGCACGCTCAACGGCGACACCGGCGACGTGGCCGCCGACCACTACCACCGGTGGCGCACCGACCTGGAGATCATGTCCGAGCTCGGGCTGCAGGCCTACCGCTTCTCGATCTCGTGGTCGCGCGTGCAGCCCGGCGGCCGCGGCCCGCTCAACCCCGAGGGCGTGGCGTTCTACCGCACCCTCGTCGAGGCGCTCGTCGAGGCGGGCATCCGCCCGGTCGTCACCCTCTACCACTGGGACCTGCCGCAGGAGCTCGAGGACGAGGGCGGCTGG…	MTRTFPSDFLWGSATAAYQIEGAAAEGGRTPSIWDTYSHTPGRTLNGDTGDVAADHYHRWRTDLEIMSELGLQAYRFSISWSRVQPGGRGPLNPEGVAFYRTLVEALVEAGIRPVVTLYHWDLPQELEDEGGWANRDTAYAFAEYARLMARELGDAITVWTTLNEPWCSAYLGYASGVHAPGRTEPAAALAAVHHLNLAHGLAAAAIREELGDRAQLSITLNLHVIRPDDPTSEADQDAVRRIDGLANRVFLGPLLGQGYPQDVIDDVAHVSDFSFVRDGDTDLIAQRLDLLGVNYYSTTRVRAFDGEGEPQQADGHGNSSATPWVGTDGQVEFVQQPGPYTAMGWNIDPQGMHDLLMRLHREHPGVPMMITENGAAFHDVVSPDGRVHDIERERYLHD…	0.166385	0.504685	0.154283	1.54104	0.464041	0.191704	0.422935	0.441371	d__Bacteria;p__Actinobacteria;c__Actinobacteria;o__Micrococcales;f__Promicromonosporaceae;g__Cellulosimicrobium;s__Cellulosimicrobium cellulans
T2-8__47351_2	NEPWCAAFL	774	ATGACCCAGACCACCGACAGCTTCCTGCGGAGCTTCCGGACCGACCCGGCCGCGCCCCGCGTCCCCGCTCCCGGCACGGCGCTGCCGTTCACGCCGAGCGCGCCGCGCACCGTGACGACACCTAACGCCACGGGCACCGTCCGCTTCCCCGACGGCTTCCTCTGGGGGGCCGCCACGGCCGCCTACCAGGTGGAGGGCGCCGCCCACGAGGACGGCCGCGAGGACTCGGTGTGGGACGTGTTCGCGAAGGTGCCCGGCGCCGTCCTCAACCAGGAGGACGGCGAGGTCGCCTGCGACCAGTACCACCGCTACCCCGCCGACGTCGCGCTCATGAAGGACCTCGGCATCAAGGCGTACCGGTTCTCGACGTCGTGGTCGCGGGTGATCCCCGGCGGCCGC…	MTQTTDSFLRSFRTDPAAPRVPAPGTALPFTPSAPRTVTTPNATGTVRFPDGFLWGAATAAYQVEGAAHEDGREDSVWDVFAKVPGAVLNQEDGEVACDQYHRYPADVALMKDLGIKAYRFSTSWSRVIPGGREVNPAGLAYYDRLVDELLGAGILPWLTLYHWDLPQAIEAESNGWVNRDTAYRFRDYAVTMHEAIGDRVDVWTTLNEPWCAAFLGYTGGQHAPGRQSREDGLAAAHHLSLAHGLAVQALRERAPEA	0	0	0	1.14188	0.784793	0.068657	0	0.049398	d__Bacteria;p__Actinobacteria;c__Actinobacteria;o__Micrococcales;f__Promicromonosporaceae;g__Promicromonospora;s__Promicromonospora sukumoe
T2-9__125523_3	NEPWCAAFL	1419	ACGACACCCAACGCCACGGGCACCGTCCGCTTCCCCGACGGCTTCCTCTGGGGGGCCGCCACGGCCGCCTACCAGGTGGAGGGCGCCGCCCACGAGGACGGCCGCGAGGACTCGGTGTGGGACGTGTTCGCGAAGGTGCCCGGCGCCGTCCTCAACCAGGAGGACGGCGAGGTCGCCTGCGACCAGTACCACCGCTACCCCGCCGACGTCGCGCTCATGAAGGACCTCGGCATCAAGGCGTACCGGTTCTCGACGTCGTGGTCGCGGGTGATCCCCGGCGGCCGCGAGGTCAACCCGGCGGGCCTGGCCTACTACGACCGGCTCGTGGACGAGCTGCTGGGCGCGGGCATCCTGCCGTGGCTCACGCTCTACCACTGGGACCTGCCGCAGGCGATCGAG…	TTPNATGTVRFPDGFLWGAATAAYQVEGAAHEDGREDSVWDVFAKVPGAVLNQEDGEVACDQYHRYPADVALMKDLGIKAYRFSTSWSRVIPGGREVNPAGLAYYDRLVDELLGAGILPWLTLYHWDLPQAIEAESNGWVNRDTAYRFRDYAVTMHEAIGDRVDVWTTLNEPWCAAFLGYASGEHAPGRREPAAAVRAAHHLLLAHGLAVQAIRTQNADTRIGGCVNLYAVSPATDSDADRDAARRIDGLQNRYFLDALLKGEYPADVLEDLRAVCEPDHIRPGDLEVISSPIDLLMINYYSRFTVSGVAGGAASASAAPTGAGSPWVGSEHVSFVNGGRPVTAMGWEIDTDGLLEILLRVAQEYPPIPLVISENGAAFDDVVTGDGAVHDSERLAFIA…	12.5485	9.72848	13.4997	0.674746	1.95149	25.7837	2.8917	1.0104	d__Bacteria;p__Actinobacteria;c__Actinobacteria;o__norank;f__norank;g__norank;s__Actinobacteria bacterium
T1-2__44030_2	NEPWCASFL	1383	ATGGCCATCATCCAGTTTCCGCAAGGATTCGTCTGGGGCACCACCACCGCGTCGTACCAGATCGAGGGCGCCCACGATGAAGACGGGCGCGGCCTGTCCATCTGGGACACCTTCAGCCACACGCCGGGCAACATCAGAAACGGGGACAACGGCGACGTGGCCTGTGACAGCTACCACCGGTACGAAGAAGACATCGAACTGATCAAAAACCTCGGCACGACGGCGTACCGGTTCTCCATCGCCTGGCCGCGCATCATTCCCGACGGAGACGGCGCTGTCAACCCGAAAGGCGTCGCGTACTATCACAAGTTCATCGACAAGCTGCTGGAAGCCGGCGTGGAGCCGTATGTCACGATCTACCACTGGGATCTGCCCCAGGCGCTGCAGGACAAGGGCGGC…	MAIIQFPQGFVWGTTTASYQIEGAHDEDGRGLSIWDTFSHTPGNIRNGDNGDVACDSYHRYEEDIELIKNLGTTAYRFSIAWPRIIPDGDGAVNPKGVAYYHKFIDKLLEAGVEPYVTIYHWDLPQALQDKGGWTSRATIDAFVRYAEVLFKEYGGKVKKWITLNEPWCASFLSYTIGEHAPGHRDLQMGVDAAHNLMVAHGKTVRRFRELGISGEIGFAPNVTWKVPFSTRPEDAEAARREMGWQNDWFLDPVFKGEYPQYLIGIFEKHGAKLHVQPGDMELIREPLDFYCINYYSGNMVRHRDGAGMFDAEYVDYGRDRTEMGWIIMPEGLSSVLLHFKQKYGDMPVYISENGACYNDEPGPDGRVRDDRRIDYLRSHIAELGRAIASGVNLKGYFL…	1.96522	0.446277	0	0	0	0	0	0	d__norank;p__norank;c__norank;o__norank;f__norank;g__norank;s__synthetic construct
T1-2__59831_1	NEPWCSAFL	597	ATGACCGACCACGACCTGCCGACCGGCTTCCCACCCGGCTTCCTGTGGGGCGCGGCGACCTCCGCCTACCAGATCGAAGGCGGCGTCGACGCCGACGGGCGCGTCCCGTCCATCTGGGACACCTACAGCCACACCCCCGGCCGGGTGCGGGACGGGGACACCGGCGACGTGGCCTGCGACCACTACCACCGGTGGGCCGAGGACGTCGCCATCATGGCCGAGCTCGGGCTGAACGCCTACCGCTTCTCCATCGCCTGGCCGCGGATCATGCCCGGCGGCCGGTTCAACCCCAAGGGCGCCGACTTCTACTCCCGGCTGGTGGACGCCCTGCTGGAACGCGGCATCGCCCCCGTGGCCACCCTCTACCACTGGGACCTGCCCCAGGAACTGGAGGACGCC…	MTDHDLPTGFPPGFLWGAATSAYQIEGGVDADGRVPSIWDTYSHTPGRVRDGDTGDVACDHYHRWAEDVAIMAELGLNAYRFSIAWPRIMPGGRFNPKGADFYSRLVDALLERGIAPVATLYHWDLPQELEDAGGWPARQTAFRFAEYAEAIGRVLGDRVHIWTTLNEPWCSAFLGYCSGSHAPGRTDPAAALAAAHHL	0.717377	0.861531	1.22379	0	0.059851	0	0	0	d__Bacteria;p__Actinobacteria;c__Actinobacteria;o__Streptosporangiales;f__Thermomonosporaceae;g__Thermomonospora;s__Thermomonospora curvata
T1-2__63568_1	NEPWCASFL	618	GTGACCATTCAGGAAAAACCGGCCGATCTCGCTCCGCCTGCGTTGCAGTTCCCCGCGGGCTTCCGGTGGGGCGGCGCGACCGCGGCGTACCAGATCGAAGGGGCGGCGAACGAGGACGGGCGTGGTCCGTCGGTGTGGGACACGTTCAGCCGCACCGCCGGCAAGGTGCTCGGTGGCGACACCGGTGACGTGGCGTGCGACCACTACCACCGGTTCCGCGAGGACGTGAAGCTGATGGCGGACCTCGGCTTCACCGCCTACCGCTTCTCCATCGGGTGGCCGCGGGTGCAGCCGACCGGCACCGGCCCGGAGAACCCGGCCGGGTTCGACTTCTACCAGCGGCTGGTGGACGAGCTGCTCAACCACGGGATCGAGCCGTGGGTGACGCTCTACCACTGG…	VTIQEKPADLAPPALQFPAGFRWGGATAAYQIEGAANEDGRGPSVWDTFSRTAGKVLGGDTGDVACDHYHRFREDVKLMADLGFTAYRFSIGWPRVQPTGTGPENPAGFDFYQRLVDELLNHGIEPWVTLYHWDLPQPLEDAGGWPERDTAARFAEYVALVHSRLGDRVRRWITINEPWCASFLGYGSGVHAPGRRDSAAAIRAAH	1.49262	0.565934	11.4473	0.119176	0.028909	0.257962	0.474262	1.63947	d__Bacteria;p__Actinobacteria;c__Actinobacteria;o__Micromonosporales;f__Micromonosporaceae;g__Plantactinospora;s__Plantactinospora sp. KBS50
T1-2__162691_1	NEPWCSAIL	1431	ATGTCTCTTCCTCCGGACTTCAAGTGGGGCTTTGCCACCGCTGCCTACCAGATCGAGGGCTCCGCCACCGAGGATGGCCGTGGCCCGTCCATCTGGGACACCTTCTGCGCCATCCCCGGCAAGATCGCCGACGGCAGCTCGGGCGCCGTGGCCTGCGACTCGTACAAGCGCACCAAGGAGGACATTGCCCTCCTCAAGGAGCTCGGCGCCAACTCGTACCGCTTCTCCATCTCGTGGTCGCGCATCATCCCCCTGGGCGGCCGCAATGACCCCATCAACCAGAAGGGCATCGACCACTACGTCAAGTTTGTCGACGACCTGATCGAGGCCGGCATCACCCCCTTCATCACCCTCTTCCACTGGGACCTGCCCGACGCCCTCGACAAGCGCTACGGCGGC…	MSLPPDFKWGFATAAYQIEGSATEDGRGPSIWDTFCAIPGKIADGSSGAVACDSYKRTKEDIALLKELGANSYRFSISWSRIIPLGGRNDPINQKGIDHYVKFVDDLIEAGITPFITLFHWDLPDALDKRYGGFLNKEEFAADFENYARIMFKAIPKCKHWITFNEPWCSAILGYNTGYFAPGHTSDRSKSPVGDSAREPWIVGHNILIAHARAVKAYREDFKPTQGGEIGITLNGDATLPWDPEDPADIEACDRKIEFAISWFADPIYFGKYPDSMRKQLGDRLPEFTPEEVALVKGSNDFYGMNHYTANYIKHKTGVPPEDDFLGNLETLFYNKYGDCIGPETQSFWLRPHPQGFRDLLNWLSKRYGYPKIYVTENGTSLKGENDMPLEQVLEDDFR…	44.6047	6.87216	14.5446	1.21808	4.71921	0.891241	0.136545	0.227105	d__Eukaryota;p__Ascomycota;c__Sordariomycetes;o__Sordariales;f__Chaetomiaceae;g__Humicola;s__Humicola grisea
T1-2__173808_1	NEPWCSAVL	1311	AAGACCGCCGACGGAAAGACCGGAGATGTTGCTTGCGACTCTTACCACCGCTGGCGCGAGGATATTGCTCTCTTGAAGGAATACGGAGCAAAGGCTTACAGATTCTCCATCTCGTGGTCCCGTGTCATCCCATTGGGAGGACGTAATGACCCAATCAACGAGGAGGGTATCAAGTTCTACGTCGAATTTGTCGATGCTCTCCTCGCGGAGGGAATCATCCCATTCGTCACATTGTTCCACTGGGACTTGCCACAAGCTCTCCATGATCGCTACCTCGGCCTCCTCAACAAGGACGAGTTCGTTGCCGACTTCACCAGATACGCCACCCTCATGTTTGAACGCTTGCCAAAGGTCAAGAACTGGATTACCTTCAACGAACCATGGTGCTCTGCTGTCCTC…	KTADGKTGDVACDSYHRWREDIALLKEYGAKAYRFSISWSRVIPLGGRNDPINEEGIKFYVEFVDALLAEGIIPFVTLFHWDLPQALHDRYLGLLNKDEFVADFTRYATLMFERLPKVKNWITFNEPWCSAVLGYNVGLHAPGRCSDRTKSQEGDSTREHLLAGHSLLVAHGHTVKIYREQFKDKVGGEIGITLNGDWMDPWDPEDPRDVEAAERKLEFSISWFADPVYFGDYPASMKKQLGERLPTFTEEEKALIKGSNDFYGMNHYTANYVKHKDTPPEDDDHLGNVETSFYNKAGECVGPETQSVWLRPSPVGFRNLLNWLSKRYNYPKIYVTENGTSLKNENDIPLPDVLNDEFRAEYFRGYINALARAHDEDGVNVRAYLAWSFLDNFEWAEGY…	2.65111	2.73056	0.081554	0.299623	1.22647	0.081068	0.074522	0.437457	d__Eukaryota;p__Ascomycota;c__Leotiomycetes;o__Helotiales;f__Helotiaceae;g__Meliniomyces;s__Meliniomyces bicolor
T1-2__178436_4	NEPWCVSFL	1428	GTGACCATTCAAGAGCGACCGCTGGAGATTGCTCAGCCCGCGCTGGCTTTCCCCAGGGGATTCAGATGGGGTGGTGCCACCGCGGCCTACCAGATCGAGGGAGCCGTCTCAGAGGACGGTCGTGGTCCGTCGGTCTGGGACACGTTCAGCCGGACGGCCGGGAAGGTGCTGGGCGGCGACACGGGTGACGTCGCCTGCGACCACTACCACCGGTTCCGCGAGGACGTGAAGCTGATGGCGGATCTTGGCTTCACGGCGTACCGGTTCTCGATCGGGTGGCCACGGGTGCAGCCGGGCGGCACGGGTCCCGGCAACCCGGCCGGATTCGACTTCTACCAGCGCCTGGTGGATGAACTGCTCAACCACGGCATCGAACCATGGGTGACCCTCTACCACTGG…	VTIQERPLEIAQPALAFPRGFRWGGATAAYQIEGAVSEDGRGPSVWDTFSRTAGKVLGGDTGDVACDHYHRFREDVKLMADLGFTAYRFSIGWPRVQPGGTGPGNPAGFDFYQRLVDELLNHGIEPWVTLYHWDLPQPLEDAGGWPERDTAYRFADYVTLVHSRLGDRVRRWITINEPWCVSFLGYGSGVHAPGRRESAAAVRAAHHVLLAHGLGVRALREADSQAEVGPALNLYAVSAAGDSAEDADAARRIDGLANRMWLDAVLLGTYPQDVVSDLAPISDFGHVRDGDMEIISSPSTFLAINYYSRYVVAAPVAVSPCDPAVASPWPGSENVRFVSREGVPVTAMGWEIDAPGLTETLLRVSREYPSIPLFITENGAAFDDVVDHNGEVHDPERVA…	4.08341	1.03731	1.21044	0.171921	0.212685	0.074426	3.50632	0.147259	d__Bacteria;p__Actinobacteria;c__Actinobacteria;o__Micromonosporales;f__Micromonosporaceae;g__Plantactinospora;s__Plantactinospora sp. KBS50
T1-5__6846_1	NEPWCCAIL	648	ATGGCCGCATCCACATCTCAAAAGTTGCCGAAGGATTTCATTTGGGGGTTCGCAACTGCTGCCTTCCAAATTGAAGGTTCGGCTGACGTCGACGGCCGTGGCAAGTCGATATGGGACGACTTCGCCAAGCTCCCCGGCAAGACTCTTGACGGCAAAAACGGAGATGTCGCGACGGATTCCTACCGCCTCTGGAAGGAGGACATCGCTCTTCTCGCTGAGTACGGCGTCAGGTCGTACCGCTTCTCCATCTCCTGGTCCCGAATCATCCCTCTCGGTGGCCGCAACGATCCTATCAACCCCAAGGGCATCGAATTCTACTCCAACTTTATCGACGAACTCTTGAAGCACAACATCATTCCTTTCGTGACCCTCTTCCACTGGGATCTTCCTCAAGGCCTC…	MAASTSQKLPKDFIWGFATAAFQIEGSADVDGRGKSIWDDFAKLPGKTLDGKNGDVATDSYRLWKEDIALLAEYGVRSYRFSISWSRIIPLGGRNDPINPKGIEFYSNFIDELLKHNIIPFVTLFHWDLPQGLQDRYKGWLNKDEVSKDFERYARVCFENFGDRVKHWLTINEPWCCAILGHGRGVFAPGRSSDRERNPEGDSSTEPWIAGHSIIY	0	0.507984	0.054999	0	0.055141	0	0	0.855539	d__Eukaryota;p__Basidiomycota;c__Agaricomycetes;o__Agaricales;f__Psathyrellaceae;g__Coprinopsis;s__Coprinopsis cinerea
T1-5__62703_1	NEPWCSSIL	528	GTATACCGATTTTCCATCGCTTGGCCGCGCATCTATCCGAATGGCACGGGAGAGTTGAATGAGAAAGGGCTCGATTATTACAAGCGTCTAGTCGATTGCTTGCTGGACAACGGGATTACCCCGTTCTGTACGTTGTATCATTGGGATCTGCCGCAAGCGCTACAGGATCAAGGCGGTTGGAACAACCGCGAGACGATCGATGCTTTCGTGCGCTATGCGGAGACGATCTTCAAGACCTTCGACGGAAAGATCAAGCACTATATGACGTTCAATGAGCCTTGGTGTTCGTCCATCCTCTCCAACTTTATTGGTGTCCACGCTCCGGGCAACCAAGACTTACAGCTAGCGCTCGACATCGGTCACCATCTGCTTGTGGCACACGGCAGAACGGTGCAGCTG…	VYRFSIAWPRIYPNGTGELNEKGLDYYKRLVDCLLDNGITPFCTLYHWDLPQALQDQGGWNNRETIDAFVRYAETIFKTFDGKIKHYMTFNEPWCSSILSNFIGVHAPGNQDLQLALDIGHHLLVAHGRTVQLFRELGVQGEIGYAPNLYWFEPYSNQEQDVAAARRRRADFNEWF	0.187183	1.20791	0.067499	0	0	0.201289	0	0.108619	d__Bacteria;p__Firmicutes;c__Bacilli;o__Bacillales;f__Bacillaceae;g__Gracilibacillus;s__Gracilibacillus dipsosauri
T1-7__29058_1	NEPWCSAFL	888	ATGGCAACCGTTCGTTTTCCTGCTGATTTCGTCTGGGGCGCGGCAACATCCGCCTACCAGATTGAAGGTGCTGTCCGCGAGGACGGGCGCGGGCCGAGCATCTGGGACCTGTACAGCCACACACCGGGCAACATCCGCGATGGGTCGAACGGTGATGTCGCCTGCGACTCGTATCACCGTTATGGCGAGGATATCGCCCTGCTCCGCCAGATCGGTTTCAACGCCTATCGCTTTAGCATCTCATGGCCACGTATCATTCCCGATGGCGCAGGCCCGGTGAACGAGGCCGGGCTGGCCTACTATGACCGTCTGGTCGACGCGCTGCTGGAAGCAGGCATCGAACCTTTCGTCACGCTCTACCACTGGGACCTGCCGCAAGCGCTGGAAAACCGGCTTGGC…	MATVRFPADFVWGAATSAYQIEGAVREDGRGPSIWDLYSHTPGNIRDGSNGDVACDSYHRYGEDIALLRQIGFNAYRFSISWPRIIPDGAGPVNEAGLAYYDRLVDALLEAGIEPFVTLYHWDLPQALENRLGWTSRATPVAFAEYASVVARRLGDRVTYWATHNEPWCSAFLGYHTGHLAPGYHDFKAALSASHNLLLSHGLAVPAIRAAVSRPLQVGIVLNLTPAYPASDTEEDQAAARRFDGYFNRWFLDPLAGRGYPQDMWEYYGEAVPQVAPEDVEAIAAPIDWLGVNYYE	1.16863	0.417027	1.76591	0.055294	0.160951	0	1.59529	0.32292	d__Bacteria;p__Chloroflexi;c__norank;o__norank;f__norank;g__norank;s__Chloroflexi bacterium
T1-7__53481_2	NEPWCISFL	495	ATGTTTCCTGACGATTTCCTGCTGGGCGCGGCCACGGCCGCCTACCAGGTCGAGGGGGCGGTGACCGAGGACGGCAGGGAGCCGTCCATCTGGGACACGTTCTCCCACACGCCGGGGGCCGTCCGCGACGGCCACACCGGCGACGTCGCCTGCGACCACTACCACCGGTACCTGGAGGACGTGGAGCTGATGGCGTCGATCGGCCTGCGCGCCTACCGGTTCTCGGTGGCCTGGCCGCGGCTGGCCGACCTGTCGTTCTACGACCGCCTGGTGGACGCGCTGCTCGCCAAGGGGATCGCGCCGGTCGTCACGCTCTACCACTGGGACCTGCCGCAGCGCCTGCAGGACCGCGGCGGCTGGGCGAACCGCGAGACGATCGATCATTTTCTGAAATATGCC…	MFPDDFLLGAATAAYQVEGAVTEDGREPSIWDTFSHTPGAVRDGHTGDVACDHYHRYLEDVELMASIGLRAYRFSVAWPRLADLSFYDRLVDALLAKGIAPVVTLYHWDLPQRLQDRGGWANRETIDHFLKYAETVFKALDGKVKLWATFNEPWCISFLSNYIGA	0.465877	0.415623	1.43997	0.14879	0	0.53677	0.493425	0.386199	d__Bacteria;p__Actinobacteria;c__Actinobacteria;o__Streptosporangiales;f__Thermomonosporaceae;g__Thermostaphylospora;s__Thermostaphylospora chromogena
T1-7__89750_1	NEPWCASFL	1185	CTCGGCTTCACCGCCTACCGCTTCTCCATCGGGTGGCCGCGGGTGCAGCCGACCGGCACCGGCCCGGAGAACCCGGCCGGGTTCGACTTCTACCAGCGGCTGGTGGACGAGCTGCTCAACCACGGGATCGAGCCGTGGGTGACGCTCTACCACTGGGATCTGCCGCAGCCGCTGGAGGACGCCGGCGGCTGGCCGGAGCGGGACACGGCGGCCCGCTTCGCCGAGTACGTCGCGCTGGTGCACAGCCGGCTCGGTGACCGGGTACGGCGCTGGATCACCATCAACGAACCCTGGTGCGCGAGCTTCCTCGGGTACGGCTCGGGTGTGCACGCGCCGGGCCGGCGGGACTCCGCCGCCGCCGTCCGGGCGGCCCACCACCTGCTGCTCGCCCACGGACTG…	LGFTAYRFSIGWPRVQPTGTGPENPAGFDFYQRLVDELLNHGIEPWVTLYHWDLPQPLEDAGGWPERDTAARFAEYVALVHSRLGDRVRRWITINEPWCASFLGYGSGVHAPGRRDSAAAVRAAHHLLLAHGLAVRTLRETDPRAEVGIALNLYAVSPAGDSEGDADAARRIDGLANRLFLDAVLLGRYPEDVLADLAPISDFAHVRDGDMEIISSPMTFLAINYYSRYVVAAPTAAQPCDPAVPSPWPGSENIRFVSREGVPVTAMGWEIDAPGLTETLLRVAREYPPIPLFITENGAAFEDIVDHNGEVHDPERVAFLDAHLRAAHEAISAGVPLGGYFAWSLLDNFEWALGYSKRFGLVHVDYTTQQRTPKSSARWFARVARRNGLDAAST	0.917432	1.51045	10.0752	0.124306	0.256299	0.11211	0.082446	1.04861	d__Bacteria;p__Actinobacteria;c__Actinobacteria;o__Micromonosporales;f__Micromonosporaceae;g__Plantactinospora;s__Plantactinospora sp. KBS50
T2-12__10324_1	NEPWCISVL	1056	GAGTTGTACAAGCGGTATCGCGGTCCGCTGAACAAGGAAGAATTCGTCGCGGACTTTACGCGGTATGCGCGCGTCGTGTTTGATGCACTGAGCCCGCGTGTCAAGAAGTGGATCACGTTCAACGAGCCGTGGTGCATTTCCGTGTTGGGCTACAACGTTGGCAAGCATGCTCCCGGCCGCACGAGTAACCGCAAGCTGAGCCCAGAGGGTGACGGCGCTCGTGAGCCGTGGATTGTCGGGCATACGCTACTCGTGGCGCATGGGACGGTGGTGGATATCTATCGGAGGGAGTACAAGGAGAAATATGGTGGAGAAATTGGCATTACACTGAACGGTGACTGGGCCGAACCATGGGACCCCGAAGATCCCCGTGACGTTGAGGCCTGTGACCGCAAGATC…	ELYKRYRGPLNKEEFVADFTRYARVVFDALSPRVKKWITFNEPWCISVLGYNVGKHAPGRTSNRKLSPEGDGAREPWIVGHTLLVAHGTVVDIYRREYKEKYGGEIGITLNGDWAEPWDPEDPRDVEACDRKIEFAISWFADPIYHGKYPDSMRKQLGDRLPTFTDEEIALVKGSNDFYGMNHYTANYIRHRDGEPAEDDVAGNLDHLFEDKFGNSIGPESNCPWLRPHAPGFRKLLKWLANRYGNPKIYVTENGTSVKGENDLPLEQLLDDKFRQQYYKDYIAALVEAVNEGVNVKMYMAWSLLDNFEWSEGYQSRFGVTFVDYKNGQKRIPKKSASVVREQFEKYIRKE	0	0	0.337493	0	0.236854	2.59159	2.79864	0.018103	d__Eukaryota;p__Ascomycota;c__Eurotiomycetes;o__Eurotiales;f__Thermoascaceae;g__Paecilomyces;s__Paecilomyces sp. 'thermophila'
T2-12__42148_1	NEPWCSAYL	591	ATGACGACTCGCTCCGAGCACCGCACGTTCCCCGACTCGTTCGTCTGGGGAGCCGCGACCGCCTCCTACCAGATCGAGGGAGCCGTGACCGAGGGCGGCCGTGGGCCGTCGATCTGGGACACCTACTCCGCGACGCCCGGCAAGACCTTCGAGGGGCACACGGGGGCAGTCGCCGCGGACCACTACCACCGCACCGAGCAGGACGTCGCGATGATGAAGGAGCTGGGCCTGGACGCCTACCGCTTCTCGCTCGCGTGGCCACGCATCCAGCCCACGGGCTCGGGCGCCTTCAACCAGGCGGGCCTCGACTTCTACGACCGGCTCATCGACCAGCTGCTCGAGGCGGGCATCGACCCGGTCGCCACGATGTACCACTGGGACCTCCCGCAAGGGCTCGAG…	MTTRSEHRTFPDSFVWGAATASYQIEGAVTEGGRGPSIWDTYSATPGKTFEGHTGAVAADHYHRTEQDVAMMKELGLDAYRFSLAWPRIQPTGSGAFNQAGLDFYDRLIDQLLEAGIDPVATMYHWDLPQGLEDAGGWPARDTALRFGDYAHKVVETYRDRVKIWTTLNEPWCSAYLGYGSGVHAPGRTDGADALAA	0.055743	0.696222	0.060303	0.913888	0.241835	0.179832	0.495929	0.549893	d__Bacteria;p__Actinobacteria;c__Actinobacteria;o__Micrococcales;f__Cellulomonadaceae;g__Cellulomonas;s__Cellulomonas sp. KRMCY2
T2-14__10565_1	NEPWCSAIL	1437	ATGTCTCTTCCCAAGGACTTCCTCTGGGGCTTTGCCACCGCCGCTTACCAGATTGAAGGTGCCGTCGAGAAGGACGGCCGCGGTCCCAGTATCTGGGATACCTTCACGGCCATTCCCGGCAAGATCGCCGACGGCAGCTCCGGCGCCGTCGCCTGCGACTCTTACAACCGCACGGCGGAGGACATTGCCCTCCTCAAGGAGCTCGGTGTCAACTGCTACCGCTTCTCCGTGTCGTGGAGCCGAATCATCCCCCTCGGCGGCCGCAACGACCCCATCAACCAGGCCGGCATTGACCACTACGTCAAGTTCGTCGACGACCTCCTCGAGGCCGGCATCACGCCCTTCCTCACCCTCTTCCACTGGGACCTCCCCGATGGCCTCGACAAGCGCTACGGCGGC…	MSLPKDFLWGFATAAYQIEGAVEKDGRGPSIWDTFTAIPGKIADGSSGAVACDSYNRTAEDIALLKELGVNCYRFSVSWSRIIPLGGRNDPINQAGIDHYVKFVDDLLEAGITPFLTLFHWDLPDGLDKRYGGLLNREEFPLDFEHYARTMFKALPKVKNWITFNEPWCSAILGYSTGFFAPGHTSDRTKSAVGDSAREPWIAGHNMLVAHGRAVKAYRDDFKPTNGGEIGITLNGDATYPWDPEDPEDVAACDRKIEFAISWFADPIYFGKYPDSMRAQLGDRLPTFTAEEEALVKGSNDFYGMNHYTANYIKHKKGTPPEDDFLGNLETLFESKHGDNIGPETQSFWLRPNPQGFRNLLNWLSKRYNYPKIYVTENGTSIKGENDMPMEQILQDDFR…	0.275108	0	0	0.700463	1.92705	0.38829	0.322941	4.16394	d__Eukaryota;p__Ascomycota;c__Sordariomycetes;o__Microascales;f__Microascaceae;g__Lomentospora;s__Lomentospora prolificans
T2-14__15393_1	NEPWCSAFL	981	CGGGACACCGCCGCCCGGTTCGCCGACTACGCCCTGCTGATGGCCGACGCCCTCGGTGACCGGGTGAAGTACTGGACGACCCTCAACGAGCCCTGGTGCTCGGCCTTCCTCGGCTACGGCTCCGGGGTGCACGCCCCGGGTCGCACCGACGGCGCCGACGCGGTCCGCGCCGGACACCACCTGATGCTCGGGCACGGTCTCGCCGTGCAGGCGCTGCGTACCGCGGTGCCGCAGGCGCAGCTCGGGGTGACCCTCAACCTGTACCCGGTCACCCCGATCAGCGACTCGCCCGGCGACGCCGACGCGGCCCGGCGGATCGACGGGCTGGCCAACCGGTTCTTCCTCGACCCGATCCTGCGCGGTGCGTACCCGGACGACCTGGTCGCCGACCTGGCCAAG…	RDTAARFADYALLMADALGDRVKYWTTLNEPWCSAFLGYGSGVHAPGRTDGADAVRAGHHLMLGHGLAVQALRTAVPQAQLGVTLNLYPVTPISDSPGDADAARRIDGLANRFFLDPILRGAYPDDLVADLAKVTDFDHVHEGDLAVISSPLDVVGINYYSRHVVAAPVPGEQPEAYWRDQACWPGSEDVRFVTRGVPVTDMGWEIDAPGLVETLRRVHEEYTDLPLYVTENGSAFVDEVVDGAVDDVDRLAYFDAHLRASHEAISAGVPLRGYFAWSLMDNFEWAWGYTKRFGMIYVDYDKQTRIPKSSARWYAEVIRRNGLAAE	0.033582	0	0	0.150155	0.327809	0	0.522849	8.78869	d__Bacteria;p__Actinobacteria;c__Actinobacteria;o__Micromonosporales;f__Micromonosporaceae;g__Verrucosispora;s__Verrucosispora sediminis
T2-14__67273_1	NEPWCSAYL	558	GTGACTGAGTTGAGATTCCCCGACAACTTTCTCTGGGGTGCGGCCACTGCGGCGTACCAGATCGAGGGCGCGGCCCGCGACGACGGTCGCGGCGAGTCGATCTGGGACACCTTCAGCCGTACGCCCGGCAAGGTGTACGCCGGCCACACCGGTGACGTCGCCTGCGACCACTACCACCGGTACGCCGACGACGTCGCGCTGATGGCGGACCTGGGTTTGCAGGCGTACCGCTTCTCGGTGTCCTGGCCCCGCATCCAGCCCGACGGCACCGGCCCGGTCAACCCGCGCGGCCTGGACTTCTACGACCGTCTGACGGACGAGCTGCTGCGCCGGGGCATCGACCCGATCATCACGCTCTACCACTGGGACCTGCCGCAGACGTTGCAGGATCGGGGCGGG…	VTELRFPDNFLWGAATAAYQIEGAARDDGRGESIWDTFSRTPGKVYAGHTGDVACDHYHRYADDVALMADLGLQAYRFSVSWPRIQPDGTGPVNPRGLDFYDRLTDELLRRGIDPIITLYHWDLPQTLQDRGGWVSRETAEHFATYASAVYARLGDRIGTWTTLNEPWCSAYLGYGNGVHAPGEQD	0.02952	0.110609	0.287414	0.043997	0.480257	0	0	3.11763	d__Bacteria;p__Actinobacteria;c__Actinobacteria;o__Micromonosporales;f__Micromonosporaceae;g__Verrucosispora;s__Verrucosispora sediminis
T2-14__129122_1	NEPWCSAFL	591	GTGAGCAACCCCGCCACCCCGCCCGCAGTCGGCGTCCTCGACGAGCGTGCGCCGCTGACCTTCCCGCCCGGCTTCCTCTGGGGCGCGGCGACCGCCGCCTACCAGATCGAAGGGGCAGCGGCCGAGGGTGGGCGTACGCCGTCGATCTGGGACACCTTCAGCCACACCGAGGGCAAGACGGTCGCCGGGCACACCGGCGACGTCGCCTGCGACCACTACCACCGGCTCTCCGACGACGTGCGGCTGATGGCCGAGCTGGGGTTGAAGTCGTACCGGTTCTCGGTCTCGTGGCCGCGGGTGCAGCCGGGCGGGTCGGGTCCGGCCAACGCCGAGGGGCTCGACTTCTACCGGCGGCTTGTCGACGAACTGCTCGCCAACGGAATCGAGCCCTGGCTCACC…	VSNPATPPAVGVLDERAPLTFPPGFLWGAATAAYQIEGAAAEGGRTPSIWDTFSHTEGKTVAGHTGDVACDHYHRLSDDVRLMAELGLKSYRFSVSWPRVQPGGSGPANAEGLDFYRRLVDELLANGIEPWLTLYHWDLPQELEDAGGWPARDTAARFADYAQLMADALGDRVKYWTTLNEPWCSAFLGYGSGVHAP	0	0	0	0	0	0.044958	0	3.3964	d__Bacteria;p__Actinobacteria;c__Actinobacteria;o__Micromonosporales;f__Micromonosporaceae;g__Xiangella;s__Xiangella phaseoli
T2-8__20819_1	NEPWCSAFL	1257	AGCGAGTACTCGCCGTGGCCCGGGGCGGACGACGTGGCCCTGATGGCGGATCTGGGGCTGAACGCCTACCGCTTCTCGATCGCCTGGCCGCGGGTGCAGCCGACCGGCCGGGGCCCCGCCGTCCAGGTGGGCCTGGACTTCTACCGCCGCCTGGTCGACGAGCTGCTGTCCCGCGGCATCACGCCGGCGATCACCCTGTACCACTGGGACCTGCCGCAGGAACTGGAGGACGCGGGCGGCTGGCCGGAGCGGGACACCGCGCTGCGCTTCGCGGAGTACGCCCAGATCGTCGGCGAGGCGCTCGGCGACCGGGTGGAGCACTGGATCACGCTCAACGAGCCGTGGTGCAGCGCCTTTCTCGGCTACGGCTCCGGTGTGCACGCCCCGGGCCGCACCGAC…	SEYSPWPGADDVALMADLGLNAYRFSIAWPRVQPTGRGPAVQVGLDFYRRLVDELLSRGITPAITLYHWDLPQELEDAGGWPERDTALRFAEYAQIVGEALGDRVEHWITLNEPWCSAFLGYGSGVHAPGRTDPLASLRAAHHLNLAHGLGIQALRSVMPARNSIAVSLNSSVVRTVSQDPADLAAAQKIDDLANGVFHGPMLHGAYPATLLEATSSITDWSFVLDDDLRAIHQPLDALGLNYYTPTLVSAANGAVKGPRADGHGASEYSPWPGADDVAFHQTPGERTLMGWTVDPDGLHELIMRYTREAPGLPLYITENGAAYEDKMDEDGRVHDPERIAYLHSHLTAVHRAIADGADVRGYFLWSLMDNFEWAYGYAKRFGVVHIDYATLKRTTKSS…	0.078626	0.376442	3.7709	2.6562	0.028426	0.063413	1.0104	0.030417	d__Bacteria;p__Actinobacteria;c__Actinobacteria;o__Streptomycetales;f__Streptomycetaceae;g__Streptomyces;s__Streptomyces thermovulgaris
T2-9__56917_1	NEPWCSSIL	1476	CCCTTTCCTCCTCTTCCTTTCCACACAGACAATCGGTCGTTCAGCATGTCTCTGCCCAAGGACTTCAAGTGGGGCTTCGCCACCGCCTCGTACCAGATTGAGGGTTCGGTCAATGAGGACGGCCGCGGTCCCTCCATCTGGGACACATTTTGCGCCATTCCCGGCAAGATCGCCGACAGCAGCTCGGGTGCCGTGGCCTGCGACTCGTACAAGCGCGCCAAGGAGGACATTGAGCTGCTCAAGTCGATAGGAGCCAAGGCGTACCGCTTCTCCATCTCGTGGTCGCGCGTCATCCCGCTGGGCGGGCGCAACGACCCCATCAATGAGAAGGGTCTGAACTACTACGTCAAGCTCGTCGACGACCTCATCGAGGCCGGCATCGAGCCCTTCATCACCCTC…	PFPPLPFHTDNRSFSMSLPKDFKWGFATASYQIEGSVNEDGRGPSIWDTFCAIPGKIADSSSGAVACDSYKRAKEDIELLKSIGAKAYRFSISWSRVIPLGGRNDPINEKGLNYYVKLVDDLIEAGIEPFITLSHWDIPDALEKRYGGYLNKEEFGADFEHFARVMFKAIPKCKHWITFNEPWCSSILGYNTGYFAPGRTSDRTKSPVGDSAREPWIVGHNILIAHGRAVKAYREDFKPTQGGEIGITLNGDATLPWDPEDPADIEACNRKIEFAISWFADPIYFGDYPASMRKQLGDRLPRFTPEEVALVKGSNDFYGMNHYTANYIRHKKGVPPEDDFLGNLETLFYNKYGECIGPETQSFWLRPHPQGFRDLLNWLSKRYGYPKIYVTENGTSLKG…	0.290159	0.738745	0.458772	14.9697	5.26526	18.1995	0.794293	1.67078	d__Eukaryota;p__Ascomycota;c__Sordariomycetes;o__Sordariales;f__Chaetomiaceae;g__Thermothelomyces;s__Thermothelomyces thermophila
T2-9__67305_1	NEPWCSAIL	1146	GTTGCATGCGACTCCTACAACCGTACCGCCGAGGACATTGCCCTCCTCAAGGAGCTCGGCGCCACCGCCTACCGCTTCTCCATTTCGTGGAGCCGCATCATCCCGCTCGGCGGCCGTAATGACCCCATAAATCAGGCGGGCATCGACCACTACGTCAAGTTTGTCGACGATCTCCTCGCGGCCGGCATCACGCCCTTCGTGACCCTCTTCCACTGGGACCTTCCCGACGCGCTGGACAAGCGCTACGGCGGCCTGCTCAACCGCGAGGAATTCCCGCTCGATTTTGAGAACTACGCACGCATCATGTTCAAGGCCCTGCCCAAGGTCAAGCACTGGATCACCTTCAACGAGCCGTGGTGCTCGGCCATCCTGGGGTACAACACCGGCTTCTTCGCGCCC…	VACDSYNRTAEDIALLKELGATAYRFSISWSRIIPLGGRNDPINQAGIDHYVKFVDDLLAAGITPFVTLFHWDLPDALDKRYGGLLNREEFPLDFENYARIMFKALPKVKHWITFNEPWCSAILGYNTGFFAPGHTSDRTKSAVGDSAREPWIAGHNMLVAHGRAVKAYREDFKPTQGGEIGITLNGDATYPWDPEDPEDVAACDRKIEFAISWFADPIYFGKYPDSMIAQLGDRLPKFTEEEVALVKGSNDFYGMNHYTANYIKHKKGTPPEDDFLGNLETLFESKHGDVIGPETQSFWLRPNPQGFRSLLNWLSKRYNYPKIYVTENGTSIKGENDLPLEKVLEEAAGSLATLARLSIDLVTHARVELDRGGCHGASIPL	0	0	0	0.235649	2.5255	0.04637	0	0.183495	d__Eukaryota;p__Ascomycota;c__Sordariomycetes;o__Microascales;f__Microascaceae;g__Lomentospora;s__Lomentospora prolificans
T2-9__77521_1	NEPWCSSIL	930	ATGTCTCTTCCCGCCGACTTCAAGTGGGGCTTCGCCACTGCCGCCTACCAGATCGAGGGCTCCGCCACCGAGGACGGCCGCGGCCCGTCCATCTGGGACACCTTCTGCGCCATCCCCGGCAAGATTGCCGACGGCAGCTCGGGTGCTATCGCCTGCGACTCGTACAAGCGGACCAAGGAGGACATTGACCTCCTCAAGTCCCTCGGCGCCAACTCGTACCGCTTCTCCATCTCGTGGTCGCGCGTCATCCCGCAGGGCGGCCGCAACGACCCCGTCAACCAGAAGGGCATTGAGCACTACCGCAAGTTCGTTGACGACCTCCTCGAGGCCGGCATCACCCCCTTCATCACGCTCTTCCACTGGGATCTTCCCGATGCCCTCGAGAAGCGCTACGGCGGC…	MSLPADFKWGFATAAYQIEGSATEDGRGPSIWDTFCAIPGKIADGSSGAIACDSYKRTKEDIDLLKSLGANSYRFSISWSRVIPQGGRNDPVNQKGIEHYRKFVDDLLEAGITPFITLFHWDLPDALEKRYGGFLNKEEFAADFENYARVMFKAIPKCKHWITFNEPWCSSILGYNTGYFAPGRTSDRSKSPVGDSAREPWIVGHNILIAHARAVKAYREDFKPTQGGEIGITLNGDATLPWDPEDPADVEACDRKIEFAISWFADPIYFGKYPDSMRKQLGDRLPTFTPEEVALVKGSNDFYGMNHYTA	0.141695	0.088488	0	0.052796	3.66917	0.02857	0.157578	0	d__Eukaryota;p__Ascomycota;c__Sordariomycetes;o__Sordariales;f__Chaetomiaceae;g__Humicola;s__Humicola grisea
T2-9__106172_1	NEPWCVAFL	1230	AGAGCACCCATGTTCAGCCACAAGCGCGCCGATTTCGGCGACGGTTTCCTTTTCGGCACCGCAACCGCTTCCTATCAGATCGAGGGCGGTCAAACCGATGGGCGTGGCCCGTCCATTTGGGACAGCTTTTCGGCCACCCCCGGCAATGTCCACAATGGGGAAACCGGCAAGATCGCCTGCGATCATTACAACCGCTGGCCGGAAGACCTGGACCTGTTGGCCGATGGCGGTTTCGACGCCTACCGCTTCTCTTTCGCCTGGCCGCGCCTCATTCCCGAGGGCGTCGGGGCGGTCAACCAGAAGGGTCTCGATTTCTATGATCGCCTGATCGACGGCATGCTGGAGCGGGGGCTGAAGCCCTTCGCCACCCTCTACCATTGGGACCTGCCCAGCGCCCTA…	RAPMFSHKRADFGDGFLFGTATASYQIEGGQTDGRGPSIWDSFSATPGNVHNGETGKIACDHYNRWPEDLDLLADGGFDAYRFSFAWPRLIPEGVGAVNQKGLDFYDRLIDGMLERGLKPFATLYHWDLPSALQDKGGWLNRDIANWFADYATLVHKHFGDRLETIATINEPWCVAFLSHMLGAHAPGYRDIRAAARASHHVLFAHGTAINAMRAQGGKNLGIVCNFEIAQAATGKPEDMGAARLWDGIFNRWYLDGLFKGKYPADVISHFNPHMPDEYADDMDVVSTPIDWLGVNYYTRGLYEHDPERGAFPLRKVDGPLEKTDIGWEIFPEGLEEILTRISADYTDLPLYVTENGMAEVEGTDDPRRVAYYDAHLGSVLAAKKRGADVRGYFGWSLL…	0	0	0.17385	0.01996	1.62678	0.043203	0.039715	0.124337	d__Bacteria;p__Proteobacteria;c__Alphaproteobacteria;o__Rhizobiales;f__Hyphomicrobiaceae;g__Pelagibacterium
T1-2__3540_2	NEPKTVVQN	1467	ATGTCCGCACGTTCCCACGTCACGAACCCCGCGTCCGCCGTCGACTCCACAGCAGCCGGCTCCACCGCCGCCGACTCCACCGCGGCCGACTCCACCGCGGTCGGCTTCGCGGCCCGCGGCGACGCCGAGTCAGATCCCGAACGCAGCCTTGGCCTGCGGTTCCCCGAGGGTTTCGGCTGGGGCGCGGCGACCTCGGCGTACCAAATCGAAGGAGCGGCGAAAGAGGACGGTCGCGGCGAGTCGATTTGGGACACCTTCAGCCACACGCCGGGACGGGTGCGCGGCGGCGACACCGGCGACGTCGCGCTCGACCACTACCACCGGTACGTCGAGGACCTCGACCTCATGAAGGAACTGGGCCTGCGGACGTACCGGTTCTCCATCGCCTGGCCCCGGATC…	MSARSHVTNPASAVDSTAAGSTAADSTAADSTAVGFAARGDAESDPERSLGLRFPEGFGWGAATSAYQIEGAAKEDGRGESIWDTFSHTPGRVRGGDTGDVALDHYHRYVEDLDLMKELGLRTYRFSIAWPRIQPEGTGSPNQRGLDFYRRLLNGLHERGIQPMVTLYHWDLPQALQDRGGWESREVAYRFADYAETVFRAFDGDVPVWLTINEPKTVVQNGYIFGHHAPGRPGEVEAAYVVAHHLQLAHGLAVQAFRTSGSGRIGPALNLHPCYPADDSPEAQAAATLYDGYENRLYLDSIFKGAYPEDVLADLGPNSRMAQAIHDGDLEIISSPVDLLAVQYYTPIYVTAEGTSVQKRPTSEASWQQIYPDGLYDILTRVTRDYGPIPITVTENGIP…	6.47879	1.99142	1.31188	0	0	0	0	0	d__Bacteria;p__Actinobacteria;c__Actinobacteria;o__norank;f__norank;g__norank;s__Actinobacteria bacterium
T1-2__28148_1	NEPFVHMVY	873	TCGATCTGGGACACCTTCGCGCACCAGCCGGGCCGGATCAGGGACGGGCACACCGCCGACGTCGCCTGCGACCACTACCACCGCTGGCCCGAGGACGTGGCGCTGCTCGCCGAGGCCGGTTTCAACGCCTACCGCTTCTCCATCGCCTGGCCGCGGATCCAGCCGACCGGCCGGGACCCGGTCAACCCGGCCGGCCTCGGCTTCTACGACCGGCTGGTGGACGCGCTCTGCGAACGGAACATCACCCCGGTGGCGACCCTGTTCCACTGGGACCTGCCGCAGGCCCTGGAGGACGAGGGCGGCTGGCTCAACCGCGACACCGCCGCCCGGTTCGCCGACTACGCGGCGCGGGTCGCCGAGCGCCTCGCCGACCGGGTCGGCATCTGGATCACGCTCAAC…	SIWDTFAHQPGRIRDGHTADVACDHYHRWPEDVALLAEAGFNAYRFSIAWPRIQPTGRDPVNPAGLGFYDRLVDALCERNITPVATLFHWDLPQALEDEGGWLNRDTAARFADYAARVAERLADRVGIWITLNEPFVHMVYGYALGVHAPGRTLMLDALPVAHHQLLGHGLAVPALRANGAAKVMITNNCTPVWPASDSPEDRAAAEAYDILHNRLFNDPVLLGSYPDLSAYGGLNCVRDGDLEIIAQPLDGLGINYYTPTRVSGPGSDGLPFRLEEITGYPRTAFGWPVV	0.81134	0	0.183708	0	0	0	0	0.065694	d__Bacteria;p__Actinobacteria;c__Actinobacteria;o__norank;f__norank;g__Thermobispora;s__Thermobispora bispora
T1-2__54648_4	NEPFCSAFL	1392	GTGAGCAACGACCACCTCCCCGAGTTCCCGGCCGGATTCTGGTTCGGCGCGGCTACGGCCAGCTACCAGATCGAGGGTGCGGTCCACGCGGACGGACGCGGCCCGTCCATCTGGGACACCTACAGCCACACACCGGGCCTGGTCCTCAACGGCGACACCGGCGACGTGGCCTGCGACCACTACCACCGCTACCCCGAGGACGTGGAGCTCCTGCGCCGCCTGGGGGTGGACGCCTACCGCTTCTCCATCGCCTGGCCGCGCGTCGTGCCCACGGGATCAGGCGACGTCAACCAGCGCGGCCTGGACTTCTACGACCGTCTCGTCGATGCGCTGCTCGAAGCGGGGATCACCCCGGTGCCCACCCTCTACCACTGGGACCTGCCGCAGGCCCTGGAGGAT…	VSNDHLPEFPAGFWFGAATASYQIEGAVHADGRGPSIWDTYSHTPGLVLNGDTGDVACDHYHRYPEDVELLRRLGVDAYRFSIAWPRVVPTGSGDVNQRGLDFYDRLVDALLEAGITPVPTLYHWDLPQALEDAGGWRSRSTAEHFAAYTRAVVARLGDRIRHWITLNEPFCSAFLGYAVGRHAPGAREGTPALAAAHHLLLAHGLAVQELRAADAGEVGITLNPDRILPASDSAADRAAADRAETLHNRVWFDPLFAGRYPANEADVWGELADGSYRRDGDLEIIGQPLDFLGINYYRPLKVADGPLTEADPARRTAVDIRAHQQRFDGVRHTAMDWPVVPESFTDLLLDLTERYPNLPPVYITENGTAEHDVVSPDGRVHDTDRIAYLNDHLHALAA…	0.66267	1.38929	0.268831	0.246915	0.205351	1.45067	0.175463	0.0412	d__Bacteria;p__Actinobacteria;c__Actinobacteria;o__Streptosporangiales;f__Nocardiopsaceae;g__Thermobifida;s__Thermobifida fusca
T1-2__71634_1	NEPQVFVNL	696	TTTATCTGGGGCGCAGCAACAGCTTCATATCAGATTGAAGGGGCAGCCTATGAAGATGGAAGAGGACTATCAGTATGGGATGTATTTACCCGTAAAGACGGTGCTATTCAAAATGGAGATACCGGTGATACTGCCTGTAACCACTATCACAGGTATAAAGAAGATGTCCAGCTGATGAAGAAAATCGGTCTCCAGGCCTATCGTCTATCTATCTCCTGGCCAAGGGTATTACCTGACGGAACCGGTAAAGTAAATGAAAAAGGCCTGGATTTTTATGATAGATTGATTGATGAGTTACTAGAAAATGGGATTGAGCCATATGTGACTCTTTTCCACTGGGATTATCCCTATGAATTATACAAAAAAGGCGGCTGGCTGAATCCAGAAAGTCCGGAATGG…	FIWGAATASYQIEGAAYEDGRGLSVWDVFTRKDGAIQNGDTGDTACNHYHRYKEDVQLMKKIGLQAYRLSISWPRVLPDGTGKVNEKGLDFYDRLIDELLENGIEPYVTLFHWDYPYELYKKGGWLNPESPEWFAEYTDVVVSRLSDRVKNWITINEPQVFVNLGHKDGVHAPGLKLGLDDLLQISHNVLLAHGKAAKVIRETAKQDSRIGMAPCDSPVFPAIDSIENIETA	1.86968	0	0.358441	0	0	0	0	0	d__Bacteria;p__norank;c__norank;o__norank;f__norank;g__norank;s__bacterium enrichment culture
T1-2__80157_4	NEPFCSAFL	1416	ATGACTGAAAACGAACCCCGGGTGTTTCCGCCGGACTTCCTATGGGGCGCCGCGACCGCCGCCTACCAGATCGAGGGCGCGGCACGGGAAGGGGGCCGGACCCCCTCCATCTGGGACACCTTCAGCCACACCCCCGGCAAGGTGCACGCCGGCCACACCGGAGACGTGGCCTGCGACCACTACCACCGGTTCCGCGAGGACATCGAGCTGATGGCGCGCCTGAAGCTGCGGGCCTACCGGTTCTCGGTCTCGTGGTCCCGCGTCCAGCCCACCGGCCGGGGCCCCGCCGTCCAGCGCGGCCTGGACTTCTACCGGGAGCTCGTGGACGGCCTGCTGGAGAAGGGCATCACCCCCGCCCTGACCCTCTACCACTGGGACCTGCCGCAGGAGCTGGAGGAC…	MTENEPRVFPPDFLWGAATAAYQIEGAAREGGRTPSIWDTFSHTPGKVHAGHTGDVACDHYHRFREDIELMARLKLRAYRFSVSWSRVQPTGRGPAVQRGLDFYRELVDGLLEKGITPALTLYHWDLPQELEDAGGWPARETSERFAEYAGIVAEALGDRVKMWATVNEPFCSAFLGYGSGVHAPGRTEPESVLKAAHHLNLAHGLAVRAWRDILPSDAKIGVTLNPGVIRPKTDSPEDADAARRIDALHTRIFSDPMLHGAYPEDLKQDTARVSDWSFVRDGDEATIHQPLDYLGLNYYNPTVVSAATEGAPVSGNDGHGVSEHSPWVGSHDRVQFHLAPGERTDMGWPIDPTGLRDLLLRFTREKPGLPLYITENGAAFDDKADDTGAVHDPERIAY…	1.54717	3.79212	7.148	1.9245	0.201871	3.22744	26.0114	4.56321	d__Bacteria;p__Actinobacteria;c__Actinobacteria;o__Streptomycetales;f__Streptomycetaceae;g__Streptomyces;s__Streptomyces sp. SBT349
T1-2__98847_3	NEPWVSAFV	570	GTGATTTTCCCGGACGGCTTCGTGTGGGGGGCGGCCACCGCCGCCTACCAGATCGAGGGCGCGGCAGCCGAGGACGGCCGGGGCCCGTCGATCTGGGACACGTTCTCGCACACGCCCGGCAAGGTGCGGGACGGGCACACCGGCGACGTCGCCTGCGACCACTACCACCGGTACGCCGAGGACGTGGCGCTCATGCGCGAGCTGGGCCTGCGGGCCTACCGGTTCTCGGTCGCCTGGCCGCGGGTGCAGCCGGACGGCCGCGGCCCGGTCAACGCCCGCGGCCTCGACTTCTACGACCGGCTCGTCGACGAGCTGCTGCGGGCCGGGATCACCCCGTACGTCACGCTCTACCACTGGGACCTGCCGCAGCGCCTGCAGGACCGCGGCGGCTGGACGGCC…	VIFPDGFVWGAATAAYQIEGAAAEDGRGPSIWDTFSHTPGKVRDGHTGDVACDHYHRYAEDVALMRELGLRAYRFSVAWPRVQPDGRGPVNARGLDFYDRLVDELLRAGITPYVTLYHWDLPQRLQDRGGWTARETSELFAEYATAVYRRLGDRVATWTTLNEPWVSAFVGYGSGRHAPGVRDHAAAFTA	0.375679	0.072187	0.218838	0.086142	0	0.466143	0.2571	0.033538	d__Bacteria;p__Actinobacteria;c__Actinobacteria;o__norank;f__norank;g__norank;s__Actinobacteria bacterium
T1-2__117658_6	NEPKTVVDA	597	GTGAACGCAACCCGCCAGTTCCCGCCCGACATCATCCTCGGGGCCGCCACCTCGGCGTACCAGATCGAGGGCGCGGTCGACGCCGACGGGCGCGGCCCGTCGATCTGGGACACCTTCGCCGCGATCCCCGGCAAGGTCGCCGGCGGCGACACCGGCGAGCCGGGTGCCGACCACTACCGCCGCTGGGCCGACGACGTCGAGCTGATGGCCGCGCTCGGGCTGCAGAGCTACCGGTTCTCGATCGCCTGGCCGCGAATCCGCCCCGACGGGACCGGGCCGGTCAACCGCAAGGGCCTCGACTTCTACCGGCGGCTGGTGGACGCGCTGCGCGCCGCCGACATCGAACCCTGGGTCACCCTCTACCACTGGGACCTGCCGCAGGCCCTGCAGGACAAGGGC…	VNATRQFPPDIILGAATSAYQIEGAVDADGRGPSIWDTFAAIPGKVAGGDTGEPGADHYRRWADDVELMAALGLQSYRFSIAWPRIRPDGTGPVNRKGLDFYRRLVDALRAADIEPWVTLYHWDLPQALQDKGGWENRDVAYWFADYAQIVFDALEVADWITINEPKTVVDAGYRHGIHAPGHRDDARAFVALHHLLLA	3.91798	4.51442	5.73094	0.164492	0.059851	15.4436	1.0228	0.192129	d__Bacteria;p__Actinobacteria;c__Actinobacteria;o__norank;f__norank;g__norank;s__Actinobacteria bacterium
T1-2__189251_1	NEPYVAAIL	591	CCCAAGGCCCGGCCCGCGGCCCCGGCGGCCCGCCGGCGCCGGCAGACCCACCAACGGTTGCAGGAGGCGATTACCATCGAGTGCCCGTTTCCCGCTGGCTTCCTTTGGGGAGCCGCCACATCGGCCTACCAGATCGAAGGAGCCGTCGGCGCCGACGGCCGGGGGGAATCCATCTGGGATCGCTTCGTCCGGGAACCCGGGCGCATCGACAACGGCGACACCGGCGACGTCGCGTGCGACCACTACCACCGGTGGCGGGAGGACCTCCAGCTCATGCAGCGGCTGGGCCTTCGTTCCTACCGGTTTTCGGTGGCCTGGCCCCGGGTGATGCCCACGGGCAAGGAGCCGGTCAACAAGGCGGGCCTGGACTTTTACGACCGGCTGGTGGACGGCCTGCTG…	PKARPAAPAARRRRQTHQRLQEAITIECPFPAGFLWGAATSAYQIEGAVGADGRGESIWDRFVREPGRIDNGDTGDVACDHYHRWREDLQLMQRLGLRSYRFSVAWPRVMPTGKEPVNKAGLDFYDRLVDGLLAAGIVPLVTLYHWDLPAALQDRGGWTHRDTAYRFRDYAAAVFQRLGDRVERWLTVNEPYVAAIL	0.696789	0.174055	0.18091	0	0	0	0	0	d__Bacteria;p__Firmicutes;c__norank;o__norank;f__norank;g__norank;s__Firmicutes bacterium ZCTH02-B6
T1-7__12244_1	NEPWVVMDA	531	GGGGCGGCGACATCCGCGCACCAGATCGAGGGCTCGCCGCTCGCTGACGGCGCCGGTCCGAGCAACTGGTACCGCTTCGAGCATACACCGGGCAACACCGCGTTCGGCGAAACGGCGGACATTGCGTGCGACCATTACAACCGGTGGGCCGAGGACGTCGAGCTGATGCACGACCTCGGGCTGAATGCGTACCGGTTCAGTGTTTCCTGGAGCCGCGTGTTCCCCGAGGGTCGCGGCCCGCTCAACCGGCGCGGCCTCGATTTCTACGAGCGGCTGGTCGACGCGCTGCTCGAGCGTGACATCACGCCGAACGTGACGCTGTACCACTGGGACCTGCCGGCCGCACTGGATGATCGCGGCGGGTGGCTCAACCCGGACGTGGCGCACTGGTTCACGGAC…	GAATSAHQIEGSPLADGAGPSNWYRFEHTPGNTAFGETADIACDHYNRWAEDVELMHDLGLNAYRFSVSWSRVFPEGRGPLNRRGLDFYERLVDALLERDITPNVTLYHWDLPAALDDRGGWLNPDVAHWFTDYASAMYRALGDRVPMWATLNEPWVVMDAGYVHGTHAPGHRSHFE	0.124083	0.077489	0.973201	0.369874	0.168226	0.200152	0	0	d__Bacteria;p__Candidatus Rokubacteria;c__norank;o__norank;f__norank;g__norank;s__Candidatus Rokubacteria bacterium
T1-7__97631_1	NEPFCAAFL	1419	ATGACTGAAAACCAACCCCGGGTGTTTCCGCCGGACTTCCTGTGGGGGGCGGCGACCTCCGCCTACCAGATCGAGGGCGCGGCGCGGGAGGACGGCCGGACGCCGTCCATCTGGGACACCTTCAGCCACACCCCGGGCAAGGTCCTCGGCGGGGACACCGGAGACGTCGCCGCCGACCACTACCACCGCTTCCGCGACGACATCGAGCTGATGAAGGGGCTCGGCCTGCGCGCGTACCGCTTCTCCGTGTCGTGGTCGCGGGTGCAGCCCACCGGCCGCGGGCCCGCGGTCCAGCGCGGCCTGGACTTCTACCGCCAGCTCGTCGACGGCCTGCTGGAGAACGACATCACCCCCTGCCTCACCCTCTTCCACTGGGACCTCCCCCAGGAGCTGGAGGAC…	MTENQPRVFPPDFLWGAATSAYQIEGAAREDGRTPSIWDTFSHTPGKVLGGDTGDVAADHYHRFRDDIELMKGLGLRAYRFSVSWSRVQPTGRGPAVQRGLDFYRQLVDGLLENDITPCLTLFHWDLPQELEDAGGWPARETAERFVDYATLVAEALGDRVKMWATHNEPFCAAFLGYGSGVHAPGRTEPESVLAAAHHLNLSHGMAVQALRGVLPKDARIGITFNPVVVRPYSDSPEDADAARRIDALQTRIFTGPVLHGAYPEDLKQDTARVSDWSFLRDGDEATIHQPIDWLGLNYYNPTVVSASQDGDPTEGADGHGKSEHSPWVGSNDLVRFHLAPGERTDMGWVIDPTGLTDLLLRFSRERPGLPLYITENGGAFEDKPDETGVVQDTDRISY…	0.232165	0.739423	2.76274	0	0.201444	0.149796	0.654074	0.633187	d__Bacteria;p__Actinobacteria;c__Actinobacteria;o__Streptomycetales;f__Streptomycetaceae;g__Streptomyces;s__Streptomyces sp. PT12
T2-11__10135_1	NEPKTVVDA	981	CTGGTCCACTGGGACCTGCCGCAGGCCCTGCAGGACAAGGGCGGCTGGGAGAACCGGGACGTCGCCTACTGGTTCGCCGACTACGCGCAGATCGTGTTCGACGCGCTCGAGGTGGCCGACTGGATCACCATCAACGAGCCGAAGACCGTGGTGGACGCCGGGTACCGGCACGGCATCCACGCGCCCGGCCACCGCGACGACGCCCGGGCCTTCGTCGCGTTGCACCACCTGCTGCTCGCCCACGGGCTCGCGGTGCGGGCGCTGCGCGCGTCGGGCGGCGAGCGCCGGATCGGCCCGGCGCTCAACCTCAGCCCGGTCTACCCCGCGGACGACGGCCCGGCGGCGGACCCGGCGGCCCTCGCCGCGGCGGTACGGCACGCCGACGGCCTGGAGAACCGG…	LVHWDLPQALQDKGGWENRDVAYWFADYAQIVFDALEVADWITINEPKTVVDAGYRHGIHAPGHRDDARAFVALHHLLLAHGLAVRALRASGGERRIGPALNLSPVYPADDGPAADPAALAAAVRHADGLENRLYLDPILTGRYPEDTLRWIAGRSPMPDRIADGDLEIISAPIDMLGVQYYSPLYVTADGERAFRHPRTQAWWQEIHPGGLYDLLRRLARDYGDVPLVITENGMPAPDEVDPDGAVRDPWRVAFLRDHLDAVRRAVADGVRVVGYHVWSLLDNFEWAEGYRERWGIVYVDYPTQRRIPKDSALWYRDLIANRVLG	13.2818	19.2941	18.0921	1.27632	1.40229	54.1695	5.77624	2.80615	d__Bacteria;p__Actinobacteria;c__Actinobacteria;o__norank;f__norank;g__norank;s__Actinobacteria bacterium
T2-11__30856_1	NEPWVSAFV	1305	ATGATCACATTCCCCGAAGGCTTTCTGTGGGGCGCCGCGACCGCCGCGTACCAGATCGAAGGCGCCGCCCGTGAGGACGGCCGGGTGCCGTCGATCTGGGACACCTTCTCGCACACCCCCGGCAAGGTGCGGGACGGGCACACCGGCGACGTCGCCTGCGACCACTACCACCGGTACGCCGAGGACGTGGCGCTCATGCGCGAGCTGGGCCTGCGCGCCTACCGGTTCTCGATCGCCTGGCCGCGCTTCGGCACCCCCGGGTTCGACTTCTACGACCGGCTGCTCGACGCGCTGCTCGAGGCCGGGATCACCCCGGTCGCCACGCTCTACCACTGGGACCTGCCGCAGTCGCTGCAGGACCGGGGCGGCTGGCTCGACCGGGACACCGCGCACCGGTTC…	MITFPEGFLWGAATAAYQIEGAAREDGRVPSIWDTFSHTPGKVRDGHTGDVACDHYHRYAEDVALMRELGLRAYRFSIAWPRFGTPGFDFYDRLLDALLEAGITPVATLYHWDLPQSLQDRGGWLDRDTAHRFAEYAAGAYERLGDRVATWTTLNEPWVSAFVGHGSGRHAPGVSDPAAAFTAAHHLMVAHGLAVQALRAAGARSVSITLNLAPVLGDEEPARLVDGLCNRIFLDPLLRGAYPEDVLAHLRRFTDVKLDDLETIHQPIDVLGVNYYSPKHVRTDPESPGHPEHPGTEGIAFLPPEGPVTAMGWCIHPECLESLLVRLSREYPGTPLLITENGAAYEDTVTADDRVHDTDRVAFLDAHLRAAHAAIAQGADLRGYFVWSLLDNFEWAHGY…	17.7091	11.0513	22.9676	1.09113	1.35532	34.6939	8.19765	3.75013	d__Bacteria;p__Actinobacteria;c__Actinobacteria;o__norank;f__norank;g__norank;s__Actinobacteria bacterium
T2-11__37985_2	NEPVVVTAY	1317	ATGAGGGTTCCGGACGGCTTCCGCTGGGGCGTCGCCACCGCCGCGTACCAGATCGAGGGCGCGGCGGCCGAGGACGGGCGGGGACCGTCCGTCTGGGACACGTTCTCGCACACGCCGGGCCGCGTCCGCGACGGCCACACCGGCGACGTCGCCTGCGACCACTACCACCGGTGGCCCGAGGACGTCGCGCTCATGCGGGACCTCGGCGTCGACTCCTACCGGTTCTCGATCGCGTGGCCGCGCGTCCAGCCGGCGGGGAGCGGCCCGGTCAACGCCAAGGGGCTCGACTTCTACGACCGCCTGGTGGACGGCCTGCTCGCCGCGGGCATCGCCCCGGCCGCGACCCTCTACCACTGGGACCTCCCTCAGCCGCTCGAGGACACCGGCGGCTGGCTGGAA…	MRVPDGFRWGVATAAYQIEGAAAEDGRGPSVWDTFSHTPGRVRDGHTGDVACDHYHRWPEDVALMRDLGVDSYRFSIAWPRVQPAGSGPVNAKGLDFYDRLVDGLLAAGIAPAATLYHWDLPQPLEDTGGWLERDTAYRFAEFSYLAAERLADRVDMWITLNEPVVVTAYGYAFGVHAPGRALMLDALPTAHHQLLGHGLAVHALRSKNARKVGLTNHYSPAWAASPDDQPAADAFDAFMNRLFTDPVLTGRYPDIMDGAAYVRSEDLSVIAAPIDFLGVNYYQPTRLATPSEGPLPFDMVDVTEYPTTGMGWPIVPDAFLSLLRTLHSRYDLPPIYITENGCSFPDEIGPDGVVDDSARIDFLDAHIKAMQTAIDEGIDIRGYYTWSLLDNFEWSEGY…	0.050029	0.999768	0.811829	2.98258	0.420526	1.6745	2.20692	1.74186	d__Bacteria;p__Actinobacteria;c__Actinobacteria;o__Streptosporangiales;f__Thermomonosporaceae;g__Actinomadura;s__Actinomadura meyerae
T2-11__42236_1	NEPFCSAYF	948	GACGGCCGCGGCCCGTCGATCTGGGACACGTTCGCCGCCAAGCCGGGGGCGATCCTCAACGGCGACACCGGCGAGCAGGCCTGCGACCATTTCCGCCGCTACGCCGACGACGTGCGGCTGATGGCCGAGCTCGGGTTGCCCTGCTACCGCTTCTCGGTCGCCTGGCCACGGGTGCAGCCGGACGGCCGCACCACCAGCGCCGCGGGCCTCGGCTTCTACGACCGGCTGGTCGACCAGCTGCTCGAGCACGGCATCGAGCCGATCGCCACCCTGTACCACTGGGACCTGCCGCAGGCGCTGCAGGACGAGGGCGGGTGGCCTGCCAGGGACACCGCGCTGCGCTTCGCCGACTACGCCGAGGCGGTCTACCGGGTGCTCGGCGACCGGGTGACCGACTGG…	DGRGPSIWDTFAAKPGAILNGDTGEQACDHFRRYADDVRLMAELGLPCYRFSVAWPRVQPDGRTTSAAGLGFYDRLVDQLLEHGIEPIATLYHWDLPQALQDEGGWPARDTALRFADYAEAVYRVLGDRVTDWTTINEPFCSAYFGYGTGIHAPGIRDEAAALRAAHHLLLAHGLGTRSLRAAATGPLRVSIVFNLGSILIARDDPEHREAARKVDGMQNRLFLDPVLGAGYPPDVLADIAFLDALEPAIQDGDLDVIATPIDHLGVNYYGPTRYAPSGDPTARGTCDLPGVRGVDTLPPRGRLTGFGWEQDPDAL	0.364888	0.303826	0.281957	0.388455	0	0.812799	0.979042	0.080662	d__Bacteria;p__Actinobacteria;c__Actinobacteria;o__Pseudonocardiales;f__Pseudonocardiaceae;g__Thermocrispum;s__Thermocrispum agreste
T2-8__22081_1	NEPWVITDG	810	CTGGACTACCGCTTCCCCGAAGGCTTCCTCTGGGGCGCGGCCACCGCCGCCCACCAGATCGAGGGCTCGCCGCTGGCCGATGGCGCCGGGCCGAGCATCTGGACCCGCTTCGCCCACACCCCCGGCATGACCCTCAACGGCGACACCGGCGACGTGGCCTGCGACCACTACCACCGCTGGAAGGAGGACGTGCGGCTGATGCGCGAGCTGGGCCTGCAGGCCTACCGCTTCAGCGTGTCGTGGTCGCGGATCCTGCCCGGGGGCACCGGCCGGGTGAACCGCAAGGGCCTGGACTTCTATTCGCGCCTGGTGGACGAACTGCTGGCCAACGGCATCGAGCCCCTGCTCACGCTCTACCACTGGGACCTGCCGGCCGCGCTCGACGACCGCGGCGGCTGG…	LDYRFPEGFLWGAATAAHQIEGSPLADGAGPSIWTRFAHTPGMTLNGDTGDVACDHYHRWKEDVRLMRELGLQAYRFSVSWSRILPGGTGRVNRKGLDFYSRLVDELLANGIEPLLTLYHWDLPAALDDRGGWLNRDCADWFAEYGRVLYRALDGRVKKWVTLNEPWVITDGGYLHGALAPGHRSRYEAPIASHNLMRAHGAAVQAYRAEGRHEVGLVVNIEPKYPASDSAEDAAAVRRAHAYMNEQFLHPALLGRSPDELKEIFGDAWP	0.040672	0	0.087998	1.18205	0.198506	0.13121	0	0.21241	d__Bacteria;p__Proteobacteria;c__Gammaproteobacteria;o__Xanthomonadales;f__Xanthomonadaceae;g__Luteimonas;s__Luteimonas sp. J29
T2-9__1162_1	NEPWVITDG	1401	CGACGGCGGCGCAGGAATCCGCACGCCATGCATCTCACCCAGGACAAGGACTACCGCTTCCCCGAAGGCTTCCTCTGGGGCGCGGCCACCGCCGCCCACCAGATCGAGGGCTCGCCGCTGGCCGATGGCGCCGGGCCGAGCATCTGGACCCGCTTCGCCCACACCCCCGGCATGACCCTCAACGGCGACACCGGCGACGTGGCCTGCGACCACTACCACCGCTGGAAGGAGGACGTGCGGCTGATGCGCGAACTGGGCCTGCAGGCCTACCGCTTCAGCGTGTCGTGGTCGCGGATCCTGCCCGGGGGCACCGGCCGGGTGAACCGCAAGGGCCTGGACTTCTATTCGCGCCTGGTGGACGAACTGCTGGCCAACGGCATCGAGCCCCTGCTCACGCTC…	RRRRRNPHAMHLTQDKDYRFPEGFLWGAATAAHQIEGSPLADGAGPSIWTRFAHTPGMTLNGDTGDVACDHYHRWKEDVRLMRELGLQAYRFSVSWSRILPGGTGRVNRKGLDFYSRLVDELLANGIEPLLTLYHWDLPAALDDRGGWLNRDCADWFAEYGSVLFRELDGRVKKWVTLNEPWVITDGGYLHGALAPGHRNRYEAPIASHNLMRAHGAAVQAYRAEGRHDIGLVVNIEPKYPASDSPGDLAATRRAHAYMNEQYLHPALLGRYPDELAEIFGDAWPQVSDADMRQIRQPIDFIGINYYTRAVTRADDSWPLRAGSVRQPLGTYTETGWEVFPQGLTDTLVWFRDTYGDLPIYVTENGAAFFDPPVAEGGRVRDPLRIDYLRKHLRAIHDA…	2.52784	1.40974	0.67412	1.7173	6.04446	0.379302	1.42956	2.40155	d__Bacteria;p__Proteobacteria;c__Gammaproteobacteria;o__Xanthomonadales;f__Xanthomonadaceae;g__Luteimonas;s__Luteimonas sp. J29
T1-2__5502_1	NEPKTVVDC	585	CGGGGCTTCGTCTGGGGCACGGCGACCTCCGCGTTCCAGGTGGAGGGGGCCACCACGGCCGACGGCCGGGGGGTCAGCGTGTGGGACACCTTCGCCGCCGTCCCCGGCAACGTCCGGAACGGCGACACCGGTGAGCCCGGCGCCGACCACTACCGGCGCTACGCCGAGGACCTCGACCTGATCGCGGATCTCGGCCTGAGCGGTTACCGGTTCTCGATCGCCTGGCCCCGGATCCAGCCGAACGGCTCGGGCAAGCCGAACCAGAAGGGCCTCGACTTCTACAAGAGGCTGGTCGACGGGCTCGCCGAGCGCGGTATCCGGCCGCTGCCCACCCTCTTCCACTGGGACCTCCCCCAGGCGCTGCAGGACAAGGGCGGCTGGGAGAACCGGGACACCGCC…	RGFVWGTATSAFQVEGATTADGRGVSVWDTFAAVPGNVRNGDTGEPGADHYRRYAEDLDLIADLGLSGYRFSIAWPRIQPNGSGKPNQKGLDFYKRLVDGLAERGIRPLPTLFHWDLPQALQDKGGWENRDTAARFAEYAEIVFDALDVADWVTINEPKTVVDCGYRYGIHAPGIKDDARAFVACHHLLLAHGLA	1.01367	0	0.182766	0	0.122158	0	0.417513	0	d__Bacteria;p__Actinobacteria;c__Actinobacteria;o__norank;f__norank;g__Thermobispora;s__Thermobispora bispora
T1-2__26362_1	NEPLQTAVN	777	ATTACGATCAATGAACCCCTCCAAACTGCAGTCAATGGGTACGGTATCGGCATATTTGCTCCTGGAAGGTGTGAATGTTCCAATACCGAACCATACTTGGTCGCGCACCACCAGCTCTTGGCACATGCTGCTGCTGTCTCAGTGTATAGGAAGAAATACAGGGACCAGCAAGGTGGGCAAATAGGTTTGGTGGTGGACTGTGAATGGGCAGAGGCTTACTCACAAAAGACTGAAGACAAAGATGCTGCAGCAAGGCGTCTTGATTTTCAGCTTGGCTGGTACCTCGATCCTATATACTATGGAGACTATCCTAAAGTTATGCATGAAAACCTTGGAGATCGGCTTCCTAAATTTTCAGAGGAAGAGATCGAGTTGCTCAGAAACTCGGTGGACTTTGTT…	ITINEPLQTAVNGYGIGIFAPGRCECSNTEPYLVAHHQLLAHAAAVSVYRKKYRDQQGGQIGLVVDCEWAEAYSQKTEDKDAAARRLDFQLGWYLDPIYYGDYPKVMHENLGDRLPKFSEEEIELLRNSVDFVGLNHYTTRFIAHTNESPEETDFYKVQQMERIEKWEGGETIGEKAASEWLYVVPWGIRKVLNYIVQRYNNPPIYVTENGMDDEDNDLSPLHEMLDDKLRTTYFKRYLAEVAQAVKDGADVRGYFAWS	0.572389	0.847294	0.206405	0	0.022993	0.205175	0	0.049207	d__Eukaryota;p__Streptophyta;c__norank;o__Myrtales;f__Myrtaceae;g__Eucalyptus;s__Eucalyptus grandis
T1-2__43927_1	NEPWVSAFA	531	TACCACCGGTATCCCAAGGATATTGCGCTGATGAAGGAAGTGGGACTTAAGGGGTATCGCATGTCGGTGGCCTGGCCGCGCATTTTCCCTCAGGGCAAGGGCAAGCCCAACACCGCAGGTCTCGATTTTTATAACAGGCTGGTTGATGCGCTTCTGGCGAACGGTATCGAGCCCATGGTAACCCTTTACCACTGGGATCTGCCCCAGGCCCTGCAGGAACTGGGAGGCTGGGGTAACAGGGATACCACGGATTATTTCGCCGAATATGCCTATACCATTTACCAGTCCCTGGGGGATCGGGTGAAGAAATGGAACACCCTGAATGAACCCTGGGTTTCGGCCTTTGCCGGCCATCATTTCGGGCGGCATGCGCCAGGATTTAGGGACGCCGCATTGGCC…	YHRYPKDIALMKEVGLKGYRMSVAWPRIFPQGKGKPNTAGLDFYNRLVDALLANGIEPMVTLYHWDLPQALQELGGWGNRDTTDYFAEYAYTIYQSLGDRVKKWNTLNEPWVSAFAGHHFGRHAPGFRDAALAVQVSHHLMLAHAKAVEAFRQSGREGQIGIALNLYPIYPASPCEE	0.868584	0	0	0	0	0	0	0	d__Bacteria;p__Firmicutes;c__Clostridia;o__Clostridiales;f__Caldicoprobacteraceae;g__Caldicoprobacter;s__Caldicoprobacter oshimai
T1-2__142690_1	NEPWVSAFV	822	GTGATCATCTTCCCCGAAGGCTTCCTGTGGGGCGCCGCGACCGCCGCGTACCAGATCGAGGGCGCCGCCCGCGAGGACGGCCGGGTGCCGTCCATCTGGGACACCTTCTCGCACACCCCCGGCAAGGTGCGGGACGGGCACACCGGCGACGTCGCCTGCGACCACTACCACCGGTACGCCGAGGACGTGGCGCTCATGCGCGAGCTGGGCCTGCGGGCGTACCGGTTCTCGATCGCCTGGCCGCGGTTCGGCACCCCCGGGTTCGGCTTCTACGACCGGCTGCTCGACGAGCTGCTCGAGGCCGGGATCACCCCGGTGGCCACGCTGTACCACTGGGACCTGCCGCAGTCACTGCAGGACGGGGGCGGCTGGCTCGACCGCGACACCGCGTACCGCTTC…	VIIFPEGFLWGAATAAYQIEGAAREDGRVPSIWDTFSHTPGKVRDGHTGDVACDHYHRYAEDVALMRELGLRAYRFSIAWPRFGTPGFGFYDRLLDELLEAGITPVATLYHWDLPQSLQDGGGWLDRDTAYRFAEYAAGAYERLGDRVATWTTLNEPWVSAFVGYGSGRHAPGVRDHAAAFTARIASEERENRALDRIALAGVPAWRFWAGKWLATFLLALIQLFTLFGYAALAFDVTWKNPASFLVVTFLLALVAGSLAVFLMALSFRFNTSW	1.46285	1.00114	5.54967	0	0	0.226266	0.178281	0.116283	d__Bacteria;p__Actinobacteria;c__Actinobacteria;o__norank;f__norank;g__norank;s__Actinobacteria bacterium
T1-7__5245_1	NEPKTVVEA	1449	CTCCGGCGGGCCCCCGGCGGGCCCGCCGGACCGGCGACCGGACGGCGCGGAGTCCTTCAGCGCGATCAGGATCACGCGGGGATACGGCCCTTCCTCGTGGGAGCGCTCCCATATAGACTCCGGAGAATGAACACGAACCCGCGATTCCCCGGCGACTTCCTGTGGGGAGCGGCGACCTCCGCCTACCAGATCGAAGGAGCCGTCAGCGAAGACGGCAGAGGGCCGTCCGTGTGGGACGTCTTCAGTCACACACCCGGCAAGGTCCGCGGCGGCGACACCGGCGACGTCGCCACAGACCACTACCACCGGCTGGAGGACGACCTCGACCTGATGGCCTCGCTGGGCCTGCGCGGCTACCGGTTCTCCGTCTCCTGGTCGCGGGTCATGCCCGAGGGCACG…	LRRAPGGPAGPATGRRGVLQRDQDHAGIRPFLVGALPYRLRRMNTNPRFPGDFLWGAATSAYQIEGAVSEDGRGPSVWDVFSHTPGKVRGGDTGDVATDHYHRLEDDLDLMASLGLRGYRFSVSWSRVMPEGTGPVNQRGLDFYRRLVDGLHARGIRPTATLFHWDLPQALQDKGGWENRDCASWFADYARVVFDALDVADWCTINEPKTVVEAGYQLGIHAPGVTDPARSYVVLHHLNLAHGLAVRALRAGHPGRRIGPALNLAPVYPADDSERAAEQARLHDGLENRLYLDPIFKGRYPSDVLERVAATHRLTEHVLDGDLETVSEPIDFLGVQYYHSKFVDGDGNRVFKYPVAQAEWLEIYPDGLYDLLVRLSRELPDTPLVITENGMASPDAPAA…	2.4782	1.74639	9.12504	0.796319	0.875401	0.330064	3.35437	1.09503	d__Bacteria;p__Actinobacteria;c__Actinobacteria;o__Streptosporangiales;f__Thermomonosporaceae;g__Thermostaphylospora;s__Thermostaphylospora chromogena
T1-7__12821_1	NEPQEVFAS	513	TGGATGACGCTCAACGAACCCTGGGTCAGCGCCGTCGTCGGCTACCTGCACGGCAGGCACGCGCCGGGGCACACGAGCCTCGAGGAGATGCTGCCCGCCTCACATCACCTGCTGCTCGCGCACGGCTGGTCCATGCCCGTCATCCGGCAGGCGGTGCCCGGCGCGGAGGTGGGGCTGGTGCTCAACCTCTGGCCGCACACGCCCGCCTCGCGCAGCTTCGCCGACCGGCAGGCCGCTTACTACGGCGACGGCTTCCTGAACCGCTGGTACCTCGACCCGATTACGGGGCGCGGCTACCCGGCGGACATGGTTGCTCGCTTCCCCCGCCTGCTGGACTACGTGCAGGACGGCGATATGGAAGCCATCGCCACGCCCATCGACTTCCTCGGCATCAACTAT…	WMTLNEPWVSAVVGYLHGRHAPGHTSLEEMLPASHHLLLAHGWSMPVIRQAVPGAEVGLVLNLWPHTPASRSFADRQAAYYGDGFLNRWYLDPITGRGYPADMVARFPRLLDYVQDGDMEAIATPIDFLGINYYSRHVIRSEDVPEAENEPQEVFASDDRTEMGWEVYPEG	0.256875	0	2.60521	0	0	0	1.23789	0	d__Bacteria;p__Chloroflexi;c__Anaerolineae;o__norank;f__norank;g__norank;s__Anaerolineae bacterium CG2_30_57_67
T1-7__77571_2	NEPFCAAFV	567	GTGACCACCGACGACCTCCCGCGCCTGCCCGAGGGCTTCTTCTTCGGCGCGGCCACCGCCAGCTACCAGATCGAGGGCGCCCACGACGTCGACGGCCGCGGGCCGTCGATCTGGGACACCTTCTGCCGCCAGCCGGGCCGCGTCGCCAACGGCGACACCGGCGACGTCGCCTGCGACCACTACCACCGCTACCGCGAGGACGTCGACCTGCTGGCCGACCTCGGCGTCGACAGCTACCGGTTCTCCGTCGCCTGGCCACGGGTGAGGCCCGAGGGCACGGGACCGGTCAACGCCGCGGGGCTCGACTTCTACGACCGCCTCGTCGACGCGCTGCTGGCCGCCGGCGTCTCCCCGGCCGTGACCCTCTACCACTGGGACCTGCCGCAGGCGTTGGAAGAC…	VTTDDLPRLPEGFFFGAATASYQIEGAHDVDGRGPSIWDTFCRQPGRVANGDTGDVACDHYHRYREDVDLLADLGVDSYRFSVAWPRVRPEGTGPVNAAGLDFYDRLVDALLAAGVSPAVTLYHWDLPQALEDRGGWRVRETAEHFAAYAEVVARRLGDRVTRWITLNEPFCAAFVGYAVGRHAPGARE	0.23241	0.145138	0.502847	0	0	0	0	0.134863	d__Bacteria;p__Actinobacteria;c__Actinobacteria;o__Streptomycetales;f__Streptomycetaceae;g__Streptomyces;s__Streptomyces sp. PT12
T1-7__138587_4	NEPFVAAYL	1152	ATGGAGCGATCGGTGACGGACGTGGGGCGTCGCGGCGATCGGTTCCCGGACGGCTTCGTCTGGGGTGCCGCCACGGCGAGCTACCAGATCGAGGGCGCGGTCCAGGAAGATGGCCGCGGCCCCTCGATCTGGGACATCTTCTCCCACACGCCGGGGAAGGTCGCCAATGGCGATACCGGCGACGTCGCGGTGGATCACTACCATCGCTGGCGTGAGGACATCGACCTCATGCGTGAGGTCGGTCTGAACGCGTACCGCTTCTCGGTCGCCTGGCCGCGCGTGATCCCGAACGGAGTCGGCAAGGTCAACGAGAGGGGACTCGACTTCTACGACCGCCTCGTCGACGGTCTGCTCGAGGCGGGTATCGATCCCTGGCTCACGCTCTACCACTGGGATCTG…	MERSVTDVGRRGDRFPDGFVWGAATASYQIEGAVQEDGRGPSIWDIFSHTPGKVANGDTGDVAVDHYHRWREDIDLMREVGLNAYRFSVAWPRVIPNGVGKVNERGLDFYDRLVDGLLEAGIDPWLTLYHWDLPQELAEEGGLTHRDIAGAFGEYVEAVTRRLGDRVTNWITINEPFVAAYLGYWWGIHAPGETSRAAGLAAAHNLLRMHGTAVSVVRGMVPGARVGITLNLSPVYTLHDTEADQDEVRIRDGELNRWFLDPLYRGAYPDDIVPLYGGDMPEIDPDDMALIGTPTDFLGINYYQPTYVKAGDDAPFGTGPAWPDGERTATGWLVEPAALTDLLDRVRRDYAPAEVVITENGAAYDDEPPFEGRVRDPRRVAYLQ	0.700635	0.464329	2.58323	0.234422	0.1861	0.461287	2.12018	1.16162	d__Bacteria;p__Chloroflexi;c__norank;o__norank;f__norank;g__norank;s__Chloroflexi bacterium
T1-7__140621_2	NEPFCSAFL	1209	CACGGCTCGCAGCCCTGGGCCGGCGTGGACCCGCTCACCGTCGCCGCGCAGGTGCTGCTCGGCGCGCAGGCGATCATCGCCCGCCAGGTCGACATCACCGCGCATCCGGTGGTGCTCACCGCCGGCCAGATCCAGGGCGGCACGCGCTTCAACATCATCCCCGACGAGGCGACGATGGTCGGCACCCTGCGCACCTTCGACATGGACGTGCGCCAGGACGTGATCGAGCGCTTCCGCGCCACCGCGGAGCACTTCGCCGCCTACACCCGGGCGGTCGTTGCCCGTCTCGGCGACCGGATCCGCCACTGGATCACACTCAACGAGCCGTTCTGCAGCGCTTTCCTGGGCTATGCCGTGGGCCGGCACGCCCCCGGGGCCCGGGAAGGCACGCCTGCGCTC…	HGSQPWAGVDPLTVAAQVLLGAQAIIARQVDITAHPVVLTAGQIQGGTRFNIIPDEATMVGTLRTFDMDVRQDVIERFRATAEHFAAYTRAVVARLGDRIRHWITLNEPFCSAFLGYAVGRHAPGAREGTPALAAAHHLLLAHGLAVQELRAADAGEVGITLNPDRILPASDSAADRAAADRAETQHNRVWFDPLFAGRYPANEADVWGELADGSYRRDGDLEIIGQPLDFLGINYYRPLKVADGPLTEADPARRTAVDIRAHQQRFDGVRHTAMDWPVVPESFTDLLLDLTERYPNLPPIYITENGSAEHDVVSPDGRVHDTDRIAYLNDHLHALAAAIRAGVDVRGYFVWSLLDNFEWAFGYERRFGIVRVDYDTLERLPKDSYFWYQRLIEHHRAR…	0.558607	0.408404	0.456914	0	0	0.175816	0.040404	0.205558	d__Bacteria;p__Actinobacteria;c__Actinobacteria;o__Streptosporangiales;f__Nocardiopsaceae;g__Thermobifida;s__Thermobifida fusca
T2-14__43083_1	NEPKTVVQN	1395	ACCACGGCCACCGGACTCGCGGCCTGCCAGCCCGGCGACTCGGCCGCTGACCCGGCCACCGCGACGAGCCCGGACATCCGACGGTCCTTCCCGCCCGACTTCGGTTGGGGCGCCGCGACCTCCGCGTACCAGATCGAGGGCGCGGCCAAGGAGGACGGCCGGGGCGAATCGATCTGGGACTCGTTCAGCCGTACCCCCGGACGCACCCGCAACGGCGACACCGGCGACGTGGCCGCCGACCACTACCAACGCTATGCCGAAGACCTCGATCTGATGCGCGACCTGGGGCTGCGCAGCTACCGGTTCTCCATCTCCTGGCCGCGCATCCAGCCCGACGGAACCGGCGCCGCCAACCAACGCGGCCTCGACTTCTATCGCCGTCTCGTCGACGGCCTGCAC…	TTATGLAACQPGDSAADPATATSPDIRRSFPPDFGWGAATSAYQIEGAAKEDGRGESIWDSFSRTPGRTRNGDTGDVAADHYQRYAEDLDLMRDLGLRSYRFSISWPRIQPDGTGAANQRGLDFYRRLVDGLHERGIAPMATLFHWDLPQSLQDTGGWESRDVAYRFADYAAIVFDALGERVPVWLTINEPKTVVQNGYLSGHHAPGRQDPDAAYLVAHHLQLAHGLAVGALRATGSNSRIGPAFNLHPCYPADDSTEAAEATRLYDGYENRLYLDSALTGSYPEDVLADLGPNSRMVRGIRDGDLEIISSPIDLLAVQYYTPIYVTASGGMARRWPTSEAQWQQIYPDGMYDILTRVTRDYGQIPLTVTENGLPTPDVLSAEGTVEDHGRITFLRDHL…	0	0	0	0	0.089648	0	0.612801	7.23563	d__Bacteria;p__Actinobacteria;c__Actinobacteria;o__Micromonosporales;f__Micromonosporaceae;g__Verrucosispora;s__Verrucosispora sediminis
T2-14__131788_1	NEPHTVAIN	642	CTTGGTATCAAATATTATCGCATGTCTTTTTCTTGGACTAGAATCTTTCCTAATGGTACTCCTTCTTCCTTCAATGCGGAAGGAGTAGCTCATTATAATCAAGAGATTAATGCTCTACTTGCTGCTGGTATTCAACCTTTTGTAACTCTTTTCCACTGGGATTTACCTCAGACTCTTGAAGTTGAATATTCTGGCTGGTTAAAATCTGACACAGCAGATTTTTTTGCTATGTATGCTGATACCTGTTTTGGCCTATTTGGCGATAGAGTAAAACACTGGCTTACTCTTAATGAACCTCATACTGTTGCTATTAATGGCTATCTTTCAGGAGTTCATGCTCCTGGTCGCTGTTCTAATCGTAGCATTTGTCCACAAGGAAATTCAGATACTGAACCATAC…	LGIKYYRMSFSWTRIFPNGTPSSFNAEGVAHYNQEINALLAAGIQPFVTLFHWDLPQTLEVEYSGWLKSDTADFFAMYADTCFGLFGDRVKHWLTLNEPHTVAINGYLSGVHAPGRCSNRSICPQGNSDTEPYIAAYNMLLAHGKAVDIYRKKYQAVQKGQIGIALDCAWGEPKDESNPDDVEASSRYMEFFVGWFADPIFKGDYPDSMKKYVG	0	0	0	0	0	0	0	0.327548	d__Eukaryota;p__Streptophyta;c__Liliopsida;o__Asparagales;f__Orchidaceae;g__Apostasia;s__Apostasia shenzhenica
T2-8__8315_1	NEPMVYMMF	675	TCGTACCGGTTCAGCATCGAGTGGGCCCGCATCGAGCCCGAACGCGACCGCATCGACGAGGCCGCGCTCGATCACTACAGCAGGCAGATCGACGCGCTCATCGCCAAGGGCATACGCCCGATGATCACCATCCATCACTTCTCCAACCCCGTCTGGGTGGACAACCCCAGGGACCCCGACTGCGCCAACGGCCCGTCGGACACCAACCTGTGCGGCCTCGACCACCCCGAGGGCGGCCCCCTGGTCGTCGAGGAGATGGCCGAGCACGCCCGGCTGCTGGCCGAGCGGTTCGGCGACCGCGTCGACGAGTGGGTGACCCTCAACGAGCCCATGGTCTACATGATGTTCGCGCACGCCTTCGGCGCGGGCCCGCCCGGCAAGGCCGCCTTCGTCGACGGC…	SYRFSIEWARIEPERDRIDEAALDHYSRQIDALIAKGIRPMITIHHFSNPVWVDNPRDPDCANGPSDTNLCGLDHPEGGPLVVEEMAEHARLLAERFGDRVDEWVTLNEPMVYMMFAHAFGAGPPGKAAFVDGFSTRFVPAVRQYINAHVAMYRAIKQADRHDADRDGLRASVGLTVSTKQYVAARDGEVSTEPRDIAARDRFRWFFELNFIESLWRGSFNEGS	0	0	0.052799	1.01839	0	0	0	0	d__Bacteria;p__Actinobacteria;c__Actinobacteria;o__Streptomycetales;f__Streptomycetaceae;g__Streptomyces
T2-8__41762_1	NEPFCTAFV	624	ATCGAGGGCGCCGCCGGCGAGGACGGCCGGGTGCCCTCCATCTGGGACACCTTCTCGCACACCCCCGGCAAGGTGCGGGACGGGCACACCGGCGATGTGGCCTGCGACCACTACCACCGGTACGCCGAGGACGTGCGGATCATGGCCGGCCTGGGGCTGAAGGCCTACCGCTTCTCGGTGGCCTGGCCGCGCTACGGCACCCCCGGGTTCGACTTCTACGACCGGCTGAGCGACGCCCTGCTGGGGGCGGGCATCACCCCGGTGGCCACGCTCTACCACTGGGACCTGCCGCAGTCGCTGCAGGACGAGGGCGGCTGGACCAACCGTGACACCGCGCACCGGTTCGCCGAGTACGCCCGCATCGTCGCCGACCGCCTGGGGGACCGGGTCTCCCGGTGG…	IEGAAGEDGRVPSIWDTFSHTPGKVRDGHTGDVACDHYHRYAEDVRIMAGLGLKAYRFSVAWPRYGTPGFDFYDRLSDALLGAGITPVATLYHWDLPQSLQDEGGWTNRDTAHRFAEYARIVADRLGDRVSRWITLNEPFCTAFVGHAVGRGAVRRAARVVPPWAVVGHVPFREQRAAFVDHAGVPRDAHDHLAEGGVEVEGDLATR	0.237578	0	0.285571	0.275405	0.171784	0	0	0	d__Bacteria;p__Actinobacteria;c__Actinobacteria;o__norank;f__norank;g__norank;s__Actinobacteria bacterium
T2-9__64731_1	NEPKTVVDC	549	ATGACCGACCACGACCTGCCGACCGGCTTCCCACCCGGCTTCCTGTGGGGCGCGGCGACCTCCGCCTACCAGATCGAAGGAGCCGTCAGCGAAGACGGCAGAGGGCCGTCCGTGTGGGACGTCTTCAGTCACACACCCGGCAAGGTCCGCGGCGGCGACACCGGCGACGTCGCCACAGACCACTACCACCGGCTGGAGGACGACCTCGACCTGATGGCCTCGCTGGGCCTGCGCGGCTACCGGTTCTCCGTCTCCTGGTCGCGGGTCATGCCCGAGGGCACGGGCCCGGTCAACCAGCGCGGACTCGACTTCTACCGCAGGCTCGTCGACGGCCTGCACGCCCGGGGCATCCGCCCGACCGCCACGTTGTTCCACTGGGATCTGCCGCAGGCCCTGCAG…	MTDHDLPTGFPPGFLWGAATSAYQIEGAVSEDGRGPSVWDVFSHTPGKVRGGDTGDVATDHYHRLEDDLDLMASLGLRGYRFSVSWSRVMPEGTGPVNQRGLDFYRRLVDGLHARGIRPTATLFHWDLPQALQDKGGWENRDTAARFAEYAEIVFDALDVADWVTINEPKTVVDCGYRYGIHA	0.24003	0.824433	0.746543	0	0.065084	0	0.088978	0	d__Bacteria;p__Actinobacteria;c__Actinobacteria;o__Streptosporangiales;f__Thermomonosporaceae;g__Thermostaphylospora;s__Thermostaphylospora chromogena
	The expression of all glocose-tolerant BGL genes				153.457	148.118	205.888	116.205	97.1873	203.815	84.1497	69.201
	The expression of all BGL genes containing characteristic sequence				212.769	199.364	290.238	129.959	108.978	318.012	138.91	96.0485
	the expression of glocose-tolerant BGL genes/ the expression of all BGL genes				0.721236	0.742952	0.709376	0.894164	0.891804	0.640902	0.605784	0.72048

## Sheet: Table S8
Table S8: GH1 family β-glucosidase genes with a characteristic sequence that can identify glucose tolerant or non-glucose tolerant detected in the metagenome database. Glucose tolerance conserved residues Trp168 and Leu173 were marked by red. Values represent the number of share reads in the total metagenome in TPM (Transcripts Per Million).
ID	Characteristic sequence	length(bp)	Nucleotide sequences	Protein sequences	T1-GHCH	T1-CH	T1-CK	T2-GHCL	T2-GHCH	T2-CL	T2-CH	T2-CK	Taxonomy
T1-2__30732_1	NEPWCSAFL	564	TACCGCTTCTCGATCGCCTGGCCGCGCATCCAGCCGACCGGCTCCGGTCCGGTCAACCAGGCCGGCCTCGACTTCTACCGGCGGCTGGTCGATGAGCTGCTCGCGCACGGCATCGAGCCGTGGGTCACCCTCTACCACTGGGATCTGCCGCAGCCGCTCGAAGACGCCGGTGGCTGGCCCATCCGCGACACCGCGGCCCGGTTCGCCGAGTACGCGCGGATCGTCGTCGAGGCGCTCGGTGACCGCGTCCGGTTCTGGACGACGTTGAACGAGCCGTGGTGCTCGGCCTTCCTCGGCTACGGCTCCGGGGTCCACGCCCCCGGCCGCACCGAGCCGGAGTCGGTGCTCAAGGCCGCGCACCACCTCAACCTGGCCCACGGCCTGGCCGTGCGGGCGTGG…	YRFSIAWPRIQPTGSGPVNQAGLDFYRRLVDELLAHGIEPWVTLYHWDLPQPLEDAGGWPIRDTAARFAEYARIVVEALGDRVRFWTTLNEPWCSAFLGYGSGVHAPGRTEPESVLKAAHHLNLAHGLAVRAWRDILPSDAKIGVTLNPGVIRPKTDSPEDADAARRIDALHTRIFSDPMLHGAYPED	0	0	0.119408	0	0.317641	0	0	0	d__Bacteria;p__Actinobacteria;c__Actinobacteria;o__norank;f__norank;g__norank;s__Actinobacteria bacterium
T1-2__42611_2	NEPWCSAHL	1335	GTGTATCGATTTCCGGAAGGCTTTGTCTGGGGGGCGGCCACCGCTTCCTACCAGATCGAAGGCTCGCCCCTGGCAGACGGCGCGGGCGAGTCCATCTGGCACCGTTTCAGCCACACGGAAGGCAACACCCACAACGGCGAAACCGGCGACGTCGCGTGCGACCACTACCGCCGCTATCGGGAAGACGTCGCGCTCATGAAGGAGCTGGGCCTCAAGGCCTATCGCTTCTCCATCTCCTGGCCCCGGGTGCTCCCCGAAGGGAAGGGGCGGATCAACCCGAAGGGTCTCGACTTTTACGACCGCCTCGTCGACGAGCTCTTGGAAAACGGCATTGAGCCGTTCGCGACCATCTACCACTGGGACCTGCCCGGCGCCCTTCACGACCTGGGCGGCTGGATC…	VYRFPEGFVWGAATASYQIEGSPLADGAGESIWHRFSHTEGNTHNGETGDVACDHYRRYREDVALMKELGLKAYRFSISWPRVLPEGKGRINPKGLDFYDRLVDELLENGIEPFATIYHWDLPGALHDLGGWINPEIEHWFADYAAVLFLRLGDRVKRWITLNEPWCSAHLGYVTGHHAPGLRDQWAGLRAAHHLLLAHAAAVEVYRASGLQGQIGITVNINATHAGDDAPETLAVVRWVDTYNTRFFLEPLFKGSYPEELAQHFGRAWPKVTAGDLERIAQPMDFLGINYYTRLIFAKDPATGTVRQVKSTAPYTDMGWEVYPEGLYEVLKRVHEMAGPLPLYVTENGAAFPDRIRPDGTVSDPERTDYLRQHFIQAHRCIQDGIPLAGYFVWSLMDN…	32.2472	27.5038	32.353	1.84589	3.70377	5.68693	11.0724	9.55525	d__Bacteria;p__norank;c__norank;o__norank;f__norank;g__norank;s__bacterium HR16
T1-7__19620_2	NEPWVAAFL	576	GTGATTTTCCCGGACGGCTTCGTGTGGGGGGCGGCCACCGCCGCCTACCAGATCGAGGGCGCGGCGGCCGAGGACGGCCGGGGCCCGTCGATCTGGGACACGTTCTCGCACACGCCCGGCAAGGTGCGGGACGGGCACACCGGCGACGTCGCCTGCGACCACTACCACCGGTACGCCGAGGACGTGGCGCTCATGCGCGAGCTGGGCCTGCGGGCCTACCGGTTCTCGGTCGCCTGGCCGCGGGTGCAGCCGGACGGCCGCGGCCCGGTCAACGCCCGCGGCCTCGACTTCTACGACCGGCTCGTCGACGAGCTGCTGCGGGCCGGGATCACCCCGTACGTCACGCTCTACCACTGGGACCTGCCGCAGGCGCTGGAGGACGCGGGCGGCTGGCCCGCG…	VIFPDGFVWGAATAAYQIEGAAAEDGRGPSIWDTFSHTPGKVRDGHTGDVACDHYHRYAEDVALMRELGLRAYRFSVAWPRVQPDGRGPVNARGLDFYDRLVDELLRAGITPYVTLYHWDLPQALEDAGGWPARDTAYRFADYARAVYDRLGDRVRTWTTLNEPWVAAFLGRLRVHLRPPRRRPATGPAES	0	0	1.24715	0.057043	0.497638	0.112655	0.245811	0.455451	d__Bacteria;p__Actinobacteria;c__Actinobacteria;o__norank;f__norank;g__norank;s__Actinobacteria bacterium
T1-7__35766_1	NEPWCSAFL	1434	GTGACGAATCCAGTGAGTTCCCCGTCCGCCGATGCCCTCAACGAGAGCCCGGAGCTCCGTTTCCCCGATGGGTTCCTCTGGGGCGCCGCCACCGCGGCGTACCAGATCGAGGGCGCGGCGAGAGAGGACGGCCGTGGACCGTCCATCTGGGACACCTTCAGCCACACTCCCGGCCGGGTGGTCGAGGGGCATACCGGGGACGTCGCCTGCGACCACTACCACCGGTACCGCGACGACGTGCGGCTCATGGCCGAACTGGGCCTGAAGTCGTACCGCTTCTCGATCGCCTGGCCGCGCATCCAGCCGACCGGCTCCGGTCCGGTCAACCAGGCCGGCCTCGACTTCTACCGGCGGCTGGTCGATGAGCTGCTCGCGCACGGCATCGAGCCGTGGGTCACC…	VTNPVSSPSADALNESPELRFPDGFLWGAATAAYQIEGAAREDGRGPSIWDTFSHTPGRVVEGHTGDVACDHYHRYRDDVRLMAELGLKSYRFSIAWPRIQPTGSGPVNQAGLDFYRRLVDELLAHGIEPWVTLYHWDLPQPLEDAGGWPIRDTAARFAEYARIVVEALGDRVRFWTTLNEPWCSAFLGYGSGVHAPGRREALSAVQAGHHLMLGHGLAVQAMRAARPDREYGITLNLYAVSPQTDSAADADAARRIDGLANRFFLDPVLKGAYPEDLIEDLRGVTDFGHVRDGDLEIISTPLAMLGVNYYSRYVVAAPSEEQAREPYWRAPSCWPGSEDVRFVTRGLPVTDMNWEIDAPGLVEVLQRVHREYPAIPLYITENGAAFVDKVVDGKVDDP…	1.72752	1.11636	6.76279	0.068738	0.12493	0.588257	0.118483	0.52596	d__Bacteria;p__Actinobacteria;c__Actinobacteria;o__norank;f__norank;g__norank;s__Actinobacteria bacterium
T1-7__41521_1	NEPWVASML	696	ATGGCAGACTACAAGTTTCCGGAATCGTTTTTGTGGGGGGCGGCCACTTCCGCATATCAGATCGAAGGTTCCACCGAGGCTGATGGCCGGGGCGAGTCCATCTGGGACGCCTTCAGCCGGGTGCCGGGCGCCGTCCAAGACGGCAGCAGCGGCGAGCCGGCCTGCGACCATTACCGGCTCTGGCGCGACGACGTGGCGCTGATGCGCCGGCTTCATCTGAACTCATACCGATTTTCCATCGCGTGGCCGCGGGTGTTCCCGGCGGGCGCCGGAGCGCTGAACCAGGCCGGCTTGGGGTTTTACGACCGCCTGGTGGACGGGCTGCTGGCTGCGGGCATCCGGCCCTTGGCGACGCTGTACCATTGGGACTTGCCCCGGGCCCTGCAGGATGCGGGCGGC…	MADYKFPESFLWGAATSAYQIEGSTEADGRGESIWDAFSRVPGAVQDGSSGEPACDHYRLWRDDVALMRRLHLNSYRFSIAWPRVFPAGAGALNQAGLGFYDRLVDGLLAAGIRPLATLYHWDLPRALQDAGGWTNRDTAFRFRDYAAAVFQRLGDRVNLWITVNEPWVASMLGHFYGWHAPGWKDAAAAVQASHHLLLAHGLAVEAFDQLGLRRPAAADGPVPDASGGARA	1.95327	1.17451	10.16	0.236041	0.978116	0.79247	1.50538	13.3808	d__Bacteria;p__Firmicutes;c__norank;o__norank;f__norank;g__norank;s__Firmicutes bacterium
T1-7__49731_1	NEPWCAAFL	636	GGGTGGCCGGCACGCGACATGTCGAAGCGCTTCGCCGACTTCGCCGCCAAGGTGCACTCCGAGCTGAGCGACCGGGTGCGGAACTGGAGCACGGTGAACGAGCCGTGGTGCGCGGCGTTCCTCGGGTACGCCTCCGGAGAGCACGCTCCGGGCCGGCGGGAGCCCGCGGCCGCGATTCGCGCCGCGCACCATCTCAACCTCGCCCACGGCCTCGCCGTACAGGCGATGCGCGCTCAGAACACCGACTCGCAGATCGGCGGGTGCGTGAACCTGTACGCGATCTCCCCGGCCTCCGACAGCGAGGCGGACCTGGACGCGGCCCGGCGCATCGACGGGCTGCAGAACCGGTTCTTCCTCGACGCGATGCTCAAGGGCGAGTACCCCGCCGACGTGCTGGAG…	GWPARDMSKRFADFAAKVHSELSDRVRNWSTVNEPWCAAFLGYASGEHAPGRREPAAAIRAAHHLNLAHGLAVQAMRAQNTDSQIGGCVNLYAISPASDSEADLDAARRIDGLQNRFFLDAMLKGEYPADVLEDLRSVCEPDHIRPGDLETIATPFDLLLINYYSRFTVSGVSGGAASASAAPTGAGSPWVGSEHVSFVNGGLPVTAMGWEI	0	0.053555	0.882417	0	0.112673	0.102027	0	0.257802	d__Bacteria;p__Actinobacteria;c__Actinobacteria;o__norank;f__norank;g__norank;s__Actinobacteria bacterium
T1-7__56355_3	NEPWCAAFL	567	GTGACAACGCAGGAAGCACATCCCAAGACCGGTGTCACCGAGCTGAAGTTCCCGGCCGGCTTCGTCTGGGGCGCCGCAACCTCGGCGTACCAGATCGAGGGCGCCACCGCGACCGACGGCCGGGGACCCTCGATCTGGGACACCTTCGTCCGCCAGCCGGGCCGGGTGGTGAACGGCGACACCGCCGACGTGGCGGTCGACCACTACCACCGCTACCGGGACGACGTGCGGCTCATGGCCGACCTCGGCCTCACCGCGTACCGGTTCTCGGTCTCCTGGCCGCGGATCCAGCCGGCCGGCCACGGCCCGGTCAACCAGGCGGGACTCGACTTCTACCGGCGGCTCGTGGACGAGCTGCTCGAGAAGGGCATCGAGCCGTGGATCACGCTCTACCACTGG…	VTTQEAHPKTGVTELKFPAGFVWGAATSAYQIEGATATDGRGPSIWDTFVRQPGRVVNGDTADVAVDHYHRYRDDVRLMADLGLTAYRFSVSWPRIQPAGHGPVNQAGLDFYRRLVDELLEKGIEPWITLYHWDLPQPLEDAGGWPERDTAQRFADFAALVHDALGDRVRNFSTVNEPWCAAFLGYASG	0	0	3.4841	0	0.126384	0.171665	0.099885	0	d__Bacteria;p__Actinobacteria;c__Actinobacteria;o__norank;f__norank;g__norank;s__Actinobacteria bacterium
T1-7__62912_4	NEPWCSAFL	1455	GTGACCTCGCAATCGACGACTCCTCTGGGCAATCTCGAGGAGACTCCCAAACCGGATATCCGCTTCCCGTCCGATTTCGTGTGGGGAGTGGCGACCGCTTCGTTCCAGATCGAAGGCTCCACCACGGCCGACGGCCGCGGCCCCAGCATCTGGGACACCTTCTGCGCCACTCCGGGCAAGGTCGAGAACGGCGACACGGGCGACCCTGCCTGCGACCACTACAACCGGTACCGCGATGACGTGGCCTTGATGCGGGAGCTGGGCGTGGGCGCCTACCGCTTCTCCATCGCCTGGCCGCGGATCCAGCCCGAGGGCAAGGGCACGCCCGTGGAGGCCGGGCTGGACTTCTACGACCGGCTTGTGGACTGCCTGCTGGAGGCCGGCATCGAGCCGTGGCCG…	VTSQSTTPLGNLEETPKPDIRFPSDFVWGVATASFQIEGSTTADGRGPSIWDTFCATPGKVENGDTGDPACDHYNRYRDDVALMRELGVGAYRFSIAWPRIQPEGKGTPVEAGLDFYDRLVDCLLEAGIEPWPTLYHWDLPQALEDAGGWPNRDTAKRFADYAEIVYRRLGDRITNWNTLNEPWCSAFLGYASGVHAPGRQEPAAALAAAHHLMLGHGLAAAVMRDLAGQAGRSVRIGVAHNQTTVRPYTDSEADRDAARRIDALRNRIFTEPLVKGRYPEDLIEDVAAVTDYSFVQDGDLKTISANLDMMGVNFYNPSWVSGNRENGGSDRLPDEGYSPSVGSEHVVEVDPGLPVTAMGWPIDPTGLYDTLTRLANDYPGLPLYITENGAAFEDKVVD…	8.243	7.53786	7.1589	0.587133	0.763387	0.914248	0.7201	1.05927	d__Bacteria;p__Actinobacteria;c__Actinobacteria;o__Streptosporangiales;f__Nocardiopsaceae;g__Thermobifida;s__Thermobifida fusca
T1-7__108140_1	NEPWCAAFL	603	GTGACAACGCAGGAAGCACATCCCAAGACCGGTGTCACCGAGCTGAAGTTCCCGGCCGACTTCGTCTGGGGCGCCGCAACCTCGGCGTACCAGATCGAGGGCGCCACCGCGACCGACGGCCGGGGGCCCTCCATCTGGGACACCTTCGTCCGCCAGCCGGGCCGCGTGGTGGGCGGGGACACCGCCGACGTGGCGGTCGACCACTACCACCGCTACCGCGACGACGTGCGCCTCATGGCCGACCTCGGCCTCACCGCGTACCGGTTCTCGGTGTCCTGGCCGCGGATCCAGCCGACCGGCAGCGGCCCGGTGAACCAGGCCGGGCTCGACTTCTACCGGCGGCTCGTCGACGAGCTGCTCGAGCACCGGATCGAGCCGTGGCTCACGCTCTACCACTGG…	VTTQEAHPKTGVTELKFPADFVWGAATSAYQIEGATATDGRGPSIWDTFVRQPGRVVGGDTADVAVDHYHRYRDDVRLMADLGLTAYRFSVSWPRIQPTGSGPVNQAGLDFYRRLVDELLEHRIEPWLTLYHWDLPQALEDAGGWPERDTAKRFADFAALVHEALGDRVRNFSTVNEPWCAAFLGYASGEHAPGRREPAAA	2.30462	0.564856	9.9772	0.762846	2.31736	1.23752	0.657453	1.25079	d__Bacteria;p__Actinobacteria;c__Actinobacteria;o__norank;f__norank;g__norank;s__Actinobacteria bacterium
T1-7__133914_3	NEPWCAAFL	1431	GTGACCACGCAGCAGACTCAGACGCAGACCGAGGATCTGATCTTCCCGCCCGGATTCGTCTGGGGGGCCGCCACCTCGGCCTACCAGATCGAGGGCGCCGTCGACGTGGACGGACGGGGCAAGTCGATCTGGGACGAATTCGTCCGCAGGCCCGGCAGGATCCTCAACGGCGACACCGCCGACGTGGCCGTCGACCACTATCGGCGTTACCGGGAGGACGTCAAGCTGATGGCGGACCTCGGCCTGACCGCCTACCGCTTCTCCGTCTCCTGGCCTCGGGTGCAGCCGGACGGTTCGGGCGCGGTCAACCCCGCCGGCCTGGACTTCTACAAGCGCCTGACCGACGAGCTCCTCGCCCACGGCATCGAGCCGTGGATCACCCTCTACCACTGGGATCTC…	VTTQQTQTQTEDLIFPPGFVWGAATSAYQIEGAVDVDGRGKSIWDEFVRRPGRILNGDTADVAVDHYRRYREDVKLMADLGLTAYRFSVSWPRVQPDGSGAVNPAGLDFYKRLTDELLAHGIEPWITLYHWDLPLPLEEAGGWPARDTAKRFSEYAAIVHEALSDRVTNWSTVNEPWCAAFLGYASGEHAPGRREPAQAIRAAHHLNLAHGLAVRAIRAQSSTSKVGGCVNLYAVSPQTDSESDLDAARRIDGLQNRFFLEALLRGSYPDDVLQDIAHITDMSFVQDGDMETISAPIDILMVNYYSRFTVSGTPGGAASAAAAPTDSGSPWVGSEHVSFVNGGRPVTAMGWEIDDTGLMEILTRVAKEYPGIPMVISENGAAFDDVLTEDGSVHDRDRV…	2.44893	0.856876	1.63149	1.40061	1.32703	0.702854	0.13852	1.35203	d__Bacteria;p__Actinobacteria;c__Actinobacteria;o__Streptosporangiales;f__Thermomonosporaceae;g__Thermostaphylospora;s__Thermostaphylospora chromogena
T1-7__178037_2	NEPWCAAYL	1449	GTGACAGCTTTCAGTGCAGACCAGCAGACCCACCAGCAGGCCGCCGACCATACGGCAGAGCCGTTCCCGCAGGACTTCCGGTGGGGCGTGGCGACCTCCGCCTACCAGATCGAAGGCGCCACCGCCGAGGACGGCCGCGGCCGCTCCATCTGGGACACCTTCTGCGACACCCCCGGCGCGGTGCTCGGCGGGGACACCGCGGCCGAGGCCGTCGACCACTACCACCGCTACCGCGAGGACGTGGCGCTGATGGCGGAGCTGGGCGTCAACGCCTACCGGTTCTCGCTGTCGTGGCCGCGCATCCAGCCCACCGGGACCGGCCCGGCCGAACAGCGCGGGCTGGACTTCTACCGGCGGCTGGTCGATGCGCTGCTGGAGGCCGGGATCGAACCGTGGGTC…	VTAFSADQQTHQQAADHTAEPFPQDFRWGVATSAYQIEGATAEDGRGRSIWDTFCDTPGAVLGGDTAAEAVDHYHRYREDVALMAELGVNAYRFSLSWPRIQPTGTGPAEQRGLDFYRRLVDALLEAGIEPWVTLYHWDLPQALEDRGGWPERDTALRFAEFAALAHQALGDRVKNWLTINEPWCAAYLGYASGEHAPGRREPAAALEAAHHLLLGHGLALEAMRGQRGDTRIGPAVNLYAVSPAGDAPEDIDAARRIDGLQNRFFLDALLLGRYPEDLLADLAPFDFERCVHDGDLKTIAGRNDLLGINYYTRHTVSGRPGEASQAASSPFSSVSPWVGSEHVRFLGRGRPVTGMGWEIDPEGLREVLDQVHRGYPPVPIYITENGAGYEDAPGPDGT…	0.333587	1.15182	4.74072	0.090702	0.049455	0.134346	0	0.022631	d__Bacteria;p__Actinobacteria;c__Actinobacteria;o__Streptosporangiales;f__Thermomonosporaceae;g__Thermomonospora;s__Thermomonospora curvata
T2-11__71454_1	NEPWCSAFL	588	ATGGGCTTCCCGGAAGGCTTCCTGTGGGGAGCGGCCACCGCCGCCTACCAGATCGAGGGAGCGGCGCAGGAGGACGGCCGCGCACCCTCCATCTGGGACACCTTCAGCCGCACACCCGGAAAGGTCCTCAACGGCGACACCGGCGACGTCGCCACCGACCACTACCACCGCCGCCAGGAAGACGTCGCGATGATCGCCGAGCTCGGCCTCGACGCCTACCGCTTCTCCATCTCCTGGTCGCGCGTCCTCCCCGACGGGAAGATCAACCAGAAGGGCGTCGACTTCTACTCGCGCCTGGTCGACGAACTCCTCGAACACGGCATCGCCCCGGTCGTCACCCTGTACCACTGGGATCTCCCGCAGGCCCTCGAGGACGAGGGCGGCTGGACGGCCCGCGGC…	MGFPEGFLWGAATAAYQIEGAAQEDGRAPSIWDTFSRTPGKVLNGDTGDVATDHYHRRQEDVAMIAELGLDAYRFSISWSRVLPDGKINQKGVDFYSRLVDELLEHGIAPVVTLYHWDLPQALEDEGGWTARGTARRFADYAERIGRVLGDRVHTWTTLNEPWCSAFLGYAAGVHAPGRTEPAGALAAAHHLNLAH	0.102757	0.115853	0.419959	1.0617	0.365612	1.32427	1.58925	1.22693	d__Bacteria;p__Actinobacteria;c__Actinobacteria;o__Streptosporangiales;f__Thermomonosporaceae;g__Actinomadura;s__Actinomadura madurae
T2-11__122634_1	NEPWVAAFL	624	ATGATAGAATGGTTGGACACCGAGACTCGGGGGCGGTCGGCGGCGCCGAGCGTCGCCGGCCAGGACCAGGACGACGTGATTTTCCCGGACGGCTTCGTGTGGGGGGCGGCCACCGCCGCCTACCAGATCGAGGGCGCGGCGGCCGAGGACGGCCGGGGCCCGTCGATCTGGGACACGTTCTCGCACACGCCCGGCAAGGTGCGGGACGGGCACACCGGCGACGTCGCCTGCGACCACTACCACCGGTACGCCGAGGACGTGGCGCTCATGCGCGAGCTGGGCCTGCGGGCCTACCGGTTCTCGGTCGCCTGGCCGCGGGTGCAGCCGGACGGCCGCGGCCCGGTCAACGCCCGCGGCCTCGACTTCTACGACCGGCTCGTCGACGAGCTGCTGCGGGCC…	MIEWLDTETRGRSAAPSVAGQDQDDVIFPDGFVWGAATAAYQIEGAAAEDGRGPSIWDTFSHTPGKVRDGHTGDVACDHYHRYAEDVALMRELGLRAYRFSVAWPRVQPDGRGPVNARGLDFYDRLVDELLRAGITPYVTLYHWDLPQALEDAGGWPARDTAYRFADYARAVYDRLGDRVRTWTTLNEPWVAAFLGYASGRYAPGRTS	0.290486	0	1.97865	0.368587	0.631618	0.207979	0.317664	0.683176	d__Bacteria;p__Actinobacteria;c__Actinobacteria;o__norank;f__norank;g__norank;s__Actinobacteria bacterium
T2-11__188519_4	NEPWCSAFL	1368	ATGACCGGTAGGCGGTTTCCGGACGGGTTCCGATGGGGCGGTGCCACCTCGGCGTACCAGATCGAAGGAGCGGTCACCGAGGACGGGCGGGGGCTGTCCATCTGGGACACGTTCACGGCCCAGCCCGGCGCGATCGCGAACGGGGACACCGGTGGCGTGGCCTGCGACCACTACCATCGGTACCGCGAGGACGTCGCGCTGATGGCCGGACTCGGACTCACCGCCTACCGGTTCTCCCTTGCCTGGCCCCGGATCCAGCCCGACGGTGCCGGCGCCGCCAACCCGCGCGGGCTGGACTTCTACCAGCGGCTGGTGGACGCGCTGCTGGAACAAGGCATCGAACCCTGGGCCACCCTCTACCACTGGGACCTGCCTCAGCCGTTGGAGGACGCCGGCGGC…	MTGRRFPDGFRWGGATSAYQIEGAVTEDGRGLSIWDTFTAQPGAIANGDTGGVACDHYHRYREDVALMAGLGLTAYRFSLAWPRIQPDGAGAANPRGLDFYQRLVDALLEQGIEPWATLYHWDLPQPLEDAGGWPSRDTAARFADYAALVHAALGDRVRHWITVNEPWCSAFLGYGSGVHAPGRQDGAAAVRALHHLLLGHGLAVRAIRAADPNVEIGYAPNLYKVRPASDRDADVDAARRIDGLANRIQLDPVLRGSYPEDVLTDLAPVTDQAHIRDGDLTTIATPGTFLAVNYYSRYVVAHSDTPQLPSAWPGSEHVRFQPTDGPTTALGWAVDPDGLREVLLRLHREYPPLPLVITENGAAYDDVPDATGRVDDQERIAYLAAHVRACQDAIAAGV…	0.088335	6.05028	0.164099	3.91496	1.72864	2.06337	4.71958	1.63003	d__Bacteria;p__Actinobacteria;c__Actinobacteria;o__Micromonosporales;f__Micromonosporaceae;g__Plantactinospora;s__Plantactinospora sp. KBS50
T2-12__118267_2	NEPWCSAYL	1449	ATGACGAGGACCTTCCCGAGCGACTTCCTGTGGGGCTCGGCCACCGCGGCCTACCAGATCGAGGGGGCCGCGGCCGAGGGCGGCCGGACGCCGTCGATCTGGGACACCTACTCCCACACGCCGGGGCGCACGCTCAACGGCGACACCGGCGACGTGGCCGCCGACCACTATCACCGGTGGCGCACCGACCTGGAGATCATGTCCGAGCTCGGGCTGCAGGCCTACCGCTTCTCGATCTCGTGGTCGCGCGTGCAGCCGGGCGGCCGCGGCCCGCTCAACCCCGAGGGCGTGGCGTTCTACCGCACCCTCGTCGAGGCGCTCGTCGAGGCGGGCATCCGCCCGGTCGTCACCCTCTACCACTGGGACCTGCCGCAGGAGCTCGAGGACGAGGGCGGTTGG…	MTRTFPSDFLWGSATAAYQIEGAAAEGGRTPSIWDTYSHTPGRTLNGDTGDVAADHYHRWRTDLEIMSELGLQAYRFSISWSRVQPGGRGPLNPEGVAFYRTLVEALVEAGIRPVVTLYHWDLPQELEDEGGWANRDTAYAFAEYARLMARELGDAITVWTTLNEPWCSAYLGYASGVHAPGRTEPAAALAAVHHLNLAHGLAATAIREELGDRAQLSITLNLHVIRPDDPTSEADQDAVRRIDGLANRVFLGPLLGQGYPQDVIDDVAHVSDFSFVRDGDTDLIAQRLDLLGVNYYSTTRVRAFDGEGEPQQADGHGNSSATPWVGTDGQVEFVQQPGPYTAMGWNIDPQGMHDLLMRLHREHPGVPMMITENGAAFHDVVSPDGRVHDIERERYLHD…	0	0	0.247881	2.81177	2.12655	2.7541	1.05531	1.3805	d__Bacteria;p__Actinobacteria;c__Actinobacteria;o__Micrococcales;f__Promicromonosporaceae;g__Cellulosimicrobium;s__Cellulosimicrobium cellulans
T2-14__3834_1	NEPWVISIL	1326	ATGAGCACGAATCGATTGGTGTTTCCGGACGGATTCCTGTGGGGTGCCGCGACGGCGTCGTACCAGATCGAGGGCGCTGCCACCGAGGGTGGCCGGAAGCCGTCGATCTGGGACACGTTCAGTCACACCCCGGGCAAGACGGTCAACGGGGAAACCGGTGACGTCGCAATCGACCACTATCATCGCTGGCGCGACGATATCGGCATCATGAAGGAGATCGGGATCAAGGCCTACCGGTTCTCGATCGCCTGGCCGCGCATCCTGCCGGACGGCCGGGGACACGTCAACGCGGAGGGCGTCCGGTTCTACAGCGATCTCGTCGATGGCCTCCTCGAGGCCGGCATCGAGCCGTGGGTGACCATGTTCCATTGGGACCTGCCGCAGGTGCTCGATGACGAG…	MSTNRLVFPDGFLWGAATASYQIEGAATEGGRKPSIWDTFSHTPGKTVNGETGDVAIDHYHRWRDDIGIMKEIGIKAYRFSIAWPRILPDGRGHVNAEGVRFYSDLVDGLLEAGIEPWVTMFHWDLPQVLDDEGGWANREILSAWDEYVEAITSALGDRVKNWITINEPWVISILGHAWGIHAPGRKDMREALAVAHSLNLAHGRAVNIVRKNVPDGKVGITLNLSHIYADSDSDEDRAAARKADGFSNRWFLDPVMEGRYPEDMWESYGDLVPEIRDGDMELASVQTDFLGINSYNPQYVKHDPNEPFGVGMVDRGHEKTSVGWPVDPQGFEDLLVRVQKDYDPPVIIVTENGSAWDDEVIGGTIRDERRINYLRGHLNAAHRAIAQGTKLKGYFAWS…	0.045566	0.899041	0.067719	0.69381	1.48616	1.32128	0.918288	1.26125	d__Bacteria;p__Chloroflexi;c__norank;o__norank;f__norank;g__norank;s__Chloroflexi bacterium
T2-8__31749_1	NEPWCAAFL	540	ATGCACAGCGCGAGGCATGGGCTAGCGCTGCCGAGGACGAAGGGCGCCGCCCACGAGGACGGCCGCGAGGACTCGGTGTGGGACGTGTTCGCGAAGGTGCCCGGCGCCGTCCTCAACCAGGAGGACGGCGAGGTCGCCTGCGACCAGTACCACCGCTACCCCGCCGACGTCGCGCTCATGAAGGACCTCGGCATCAAGGCGTACCGGTTCTCGACGTCGTGGTCGCGGGTGATCCCCGGCGGCCGCGAGGTCAACCCGGCGGGCCTGGCCTACTACGACCGGCTCGTGGACGAGCTGCTGGGCGCGGGCATCCTGCCGTGGCTCACGCTCTACCACTGGGACCTGCCGCAGGCGATCGAGGCCGAGTCGAACGGCTGGGTGAACCGCGACACCGCCTAC…	MHSARHGLALPRTKGAAHEDGREDSVWDVFAKVPGAVLNQEDGEVACDQYHRYPADVALMKDLGIKAYRFSTSWSRVIPGGREVNPAGLAYYDRLVDELLGAGILPWLTLYHWDLPQAIEAESNGWVNRDTAYRFRDYAVTMHEAIGDRVDVWTTLNEPWCAAFLGYTGGQHAPGRQSRE	0	0	0	0	1.59244	0.600827	0.576837	0.303634	d__Bacteria;p__Actinobacteria;c__Actinobacteria;o__Micrococcales;f__Promicromonosporaceae;g__Promicromonospora;s__Promicromonospora sukumoe
T2-8__259289_1	NEPWCSAYL	1437	GTGAGTGCACGGAGTTTCCCCAGCGACTTCCTCTGGGGATCCGCGACCGCGTCCTACCAGATCGAGGGCGGTGCGACGGAGGGCGGGCGCGGCCCGTCCATCTGGGACACGTTCTCGCACACGCCCGGCAAGACGCTGAACGGCGACACGGGCGACGTCGCGGACGACCACTTCCACCGGTGGCAGGAGGACGTCGAGCACATCAAGAACCTGGGGCTGGGCGCCTACCGCTTCTCCATCGCGTGGCCGCGCGTGCAGCCGGGCGGGTCGGGCGAGTTCAACGCCGAGGGCATCCGGTTCTACTCGGACCTCGTCGACGCGCTCATCGCGGCGGGCGTGAAGCCCGTCGTCACGCTCTACCACTGGGACCTCCCGCAGGAGCTCGAGGACGCCGGCGGC…	VSARSFPSDFLWGSATASYQIEGGATEGGRGPSIWDTFSHTPGKTLNGDTGDVADDHFHRWQEDVEHIKNLGLGAYRFSIAWPRVQPGGSGEFNAEGIRFYSDLVDALIAAGVKPVVTLYHWDLPQELEDAGGWTNRETAYAFARYARKMAEELGDRIDVWTTLNEPWCSAYLGYGSGVHAPGRTEPLAALQAVHHLNLAHGLAVQQIREVLGDAAKTSITLNLHVFRPDDPSSEADLGAVRKVDALANRAFLGPVLEGAYPEDLLRDTASVTDWSFVHDGDLETVRQPLDVLGVNYYSTARVRHWTGEGERQQADGHKDSAGTPWIAADDVEFLPQPGPYTAMGWNIEPAGLTDLLVSLHETYPDQPLMVTENGAAFADTVVVEDGVARVHDVERVTY…	0	0	0.093731	1.34903	1.07216	1.53531	1.75383	1.77997	d__Bacteria;p__Actinobacteria;c__Actinobacteria;o__Micrococcales;f__Promicromonosporaceae;g__Promicromonospora;s__Promicromonospora sukumoe
T2-9__26278_2	NEPWCAAFL	1425	GTGACCTCCCTCAAGGACGACACCGGCGCGGCCCCCGCCGCGCAGTTCCCGGCCGGGTTCCGCTGGGGGGCCGCCACCGCCGCCTACCAGATCGAGGGGGCCGCCGGCGAAGGCGGGCGCGGCCCCTCGATCTGGGACACCTTCGCCCGCACCCCGGGCAAGGTGCTCGGCGGCGACACCGGCGACGTCGCGGTGGACCACTACCACCGGTTCCCCGAGGACGTGGCCCTCATGTCCGACCTGGGGCTGACGGCGTACCGGTTCTCGATCTCCTGGCCCCGGGTGCAGCCGGCCGGGGCCGGGACCGTCAACCAGGAGGGCCTCGACTTCTACCGCCGCCTGGTGGACGCGCTGCTGGAGGCCGGCATCGAGCCGTGGCCGACGCTCTACCACTGGGAC…	VTSLKDDTGAAPAAQFPAGFRWGAATAAYQIEGAAGEGGRGPSIWDTFARTPGKVLGGDTGDVAVDHYHRFPEDVALMSDLGLTAYRFSISWPRVQPAGAGTVNQEGLDFYRRLVDALLEAGIEPWPTLYHWDLPQPLEDKGGWPERETAHRFAEYAAHVHAALGDRVRNWTTINEPWCAAFLGYASGEHAPGRRDPAASLLAAHHQLFGHGLAVEAMRARTPDNRFGAAVNLYAVSPATDDPADVDAARRIDGLQNRLFLDPLLLGRYPADVLEDTARYGFVPADADLAVISTRIDHLGVNYYSRHTVAGTPGEATQTASSPFSTHSPWVGSDHVRFVPSGRPVTGMGWDIDAGGLHEVLTRVHREYPEVALYITENGAGYDEALDGDGTIQDDARIA…	1.14482	0.621461	1.1185	4.26563	1.98636	2.75495	3.51733	2.57737	d__Bacteria;p__Actinobacteria;c__Actinobacteria;o__Streptosporangiales;f__Thermomonosporaceae;g__Actinomadura;s__Actinomadura madurae
T2-9__257745_4	NEPWCAAFL	1410	GTGACGACTCAGGAGGAACAGACCCGTTCCGAGCTCCGCTTCCCTCCCGGCTTCGCCTGGGGCGCGGCCACCTCGGCCTATCAGATCGAAGGCGCGGTCACAGCCGACGGCCGCGGCACCTCGATCTGGGACACGTTCACCAAGACCCCGGGCCGGGTGGTGGGCGGCGAGCACGCCGACGTCGCCATCGACCACTACAACCGCTATCGCGACGATGTACGGATCATGGCCGATCTCGGCCTGACCTCCTACCGCTTCTCGGTCTCGTGGCCGCGGATCCAGCCGGACGGATTCGGCCGCGTGAACCAGAAAGGACTCGACTTCTACAAACGCCTGATCGACGAGCTGCTGTCGCACGGGATCGACCCGTGGCTGACGCTCTACCACTGGGACCTGCCG…	VTTQEEQTRSELRFPPGFAWGAATSAYQIEGAVTADGRGTSIWDTFTKTPGRVVGGEHADVAIDHYNRYRDDVRIMADLGLTSYRFSVSWPRIQPDGFGRVNQKGLDFYKRLIDELLSHGIDPWLTLYHWDLPQALEDRGGWPVRDTALRFADYAAVVHEALHDRVHTWSTVNEPWCAAFLGYASGEHAPGRREPENAIRAAHHLNLAHGLAVQAMDARRVGGCVNLYAITPETSSEEDQDAARRIDGLQNRFFLDALLTGRYPQDVLDDLRMDFGFIEDGDLKTINAPIDVLLVNYYSRFTVSGKPGGRASAAAAPTDTDSPWVGSEHVSFVNGGRPVTAMGWEIDEDGLVEVLTRVARDYPRVPLVVSENGAAFDDVLEDGRVRDEERRAYFEAHLR…	0	0.024157	0.031842	0.489358	0.838573	0.759343	1.52633	0.162799	d__Bacteria;p__Actinobacteria;c__Actinobacteria;o__Streptosporangiales;f__Streptosporangiaceae;g__Nonomuraea;s__Nonomuraea sp. SBT364
T1-2__68227_2	NEPWIVAFL	1341	ATGCCTGGAATTGTATTTCCAAAAGATTTTATATGGGGCTGTGCTACTGCATCTTATCAAATTGAAGGTGCCTTTGACGAGGACGGAAAAGGCGAATCCATATGGGACCGTTTCTCCCATACACCAGGAAAAATTCTAAACGGCGATAACGGTGATGTTGCCTGCGACCACTACCACCGTTATAAAGAAGATATTGCTTTAATGAAAGAGATTGGAATCCAATCCTATAGATATTCTATTTCCTGGCCCAGGATTTTTCCTGAGGGAAAGGGTCAGTATAATGAAAAAGGATTGGACTTTTATAAAAGGCTTACTTATGAGCTGTTGAAAAACGGTATTAAGCCTTCTGTAACCCTTTATCACTGGGATTTGCCTCAAAAACTCCAAGATATTGGTGGG…	MPGIVFPKDFIWGCATASYQIEGAFDEDGKGESIWDRFSHTPGKILNGDNGDVACDHYHRYKEDIALMKEIGIQSYRYSISWPRIFPEGKGQYNEKGLDFYKRLTYELLKNGIKPSVTLYHWDLPQKLQDIGGWANRDVTDYFVEYAGLLFEKLGDVVPYWITQNEPWIVAFLGHMMGVHAPGIKDLKTALEVFHNILLSHGKAVGAYRQLNLPGKIGIAPNFSTKYPASDKKEDIEACELADGVLNKWFIYPVFKGTYPEDVVKFYRDRGAHFDFPPEDMKIIGADIDFLAINYYTSEFVKHHPVNGFVEINNELSQFEKTEMGWIIYPKGLYDLLLRLDNDCNKIDIIISENGAAFDDKIDENGNINDVKRMNYIKEHLIQAHKAIEEGVNLKGYYL…	7.65963	0	0	0.145166	0.042233	0	0	0	d__Bacteria;p__Firmicutes;c__Clostridia;o__Clostridiales;f__Hungateiclostridiaceae;g__Hungateiclostridium;s__Hungateiclostridium saccincola
T1-7__155393_5	NEPWCAAFL	1371	ATGACCGACAATCCGTTCCCGAAAGAGTTCTGGTGGGGCGTCGCCACGTCTGCGTTCCAGATAGAGGGGGCAGTGGACGAGGACGGGCGCTCGCCGTCGATCTGGGACACCTTCACCCACACTCCCGGCAAGATCCGCGATGGCAGCGACGCCGACGTGGCGACCGACCACTACCACCGCTTCCGGGAGGACGTGGGCCTGATGCGGGAGCTGGGTGTCAACGCCTACCGGTTCTCGATCTCTTGGAGCCGCATCCTCCCCGACGGCACCGGGAGGCGGAACCCCGACGGCGTCGCCTTCTACCGCCGGCTGTGCGAGGAGCTGCTCGCCTCGAACATCACGCCGGTGGCCACCCTCTACCACTGGGATCTCCCCCAGGTGCTGCAAGACAGAGGGGGA…	MTDNPFPKEFWWGVATSAFQIEGAVDEDGRSPSIWDTFTHTPGKIRDGSDADVATDHYHRFREDVGLMRELGVNAYRFSISWSRILPDGTGRRNPDGVAFYRRLCEELLASNITPVATLYHWDLPQVLQDRGGWLSPDSRHWFAEYAVAAKETLGDLIGVWATLNEPWCAAFLGHSAGEHAPGLTDPGAGFVAAHNLMLAHHDAIAAMREHRSDGDQLGVVLNLIPAWPASDDPADAAAAAKVDMVQNKLFLEAVFNGRYPDEVVEWHRRFGVADQIDLEALAAARQPIDFLGVNYYNVNRVRHVPGAPAPGPWPGADEAVIVVPEGPLTDMGWAVDPEGLTWTLKRVATEYPPLPLYVCENGAAYPDADPVDGTIEDPDRIRYLESHIEALAEAIRQG…	0.925486	1.86328	6.9753	3.90472	1.38386	3.75522	3.69071	3.2145	d__Bacteria;p__Actinobacteria;c__norank;o__norank;f__norank;g__norank;s__Actinobacteria bacterium RBG_16_68_21
T2-11__156883_1	NEPWCSAYL	627	GCTGCTCGCGCGACCACGGATGCATTCGAACGCTACGCCGAGATCATGGGGGCGGCTCTCGGCGACCGGGTGCACACCTGGACGACGCTGAACGAGCCGTGGTGCTCGGCGTACCTCGGCTACGGCCAGGGCGGGCACGCGCCAGGGCGAACCGAGCCCGCGTCGGCACTGGCGGCGGTGCATCATCTCAACCTCGCGCACGGGCGCGCCCTCACAGCTCTTCGCAGCACGTCCACCGGCGATCCCGACTACTCGGTCACGCTGAACTTCCACGTCCTCCGCGGCGACGGCGACGGCGCGGCCGAGGCGATGCGACGCATCGATGCGCTCGCGAACCGTGCGTTCACGCATCCGATGCTGCGCGGTGAATACCCCGCCGATCTGCTCGCCGACACCTCC…	AARATTDAFERYAEIMGAALGDRVHTWTTLNEPWCSAYLGYGQGGHAPGRTEPASALAAVHHLNLAHGRALTALRSTSTGDPDYSVTLNFHVLRGDGDGAAEAMRRIDALANRAFTHPMLRGEYPADLLADTSEVTDWSFVRDGDLSTINQPIDVLGVNYYSTATVRLWDGVSEKQHHDGHKGTSAGTAWPGSDQAVEFIAQPGPYTAM	0	0	0	0.413967	0.180654	0.784508	0.31442	0.171435	d__Bacteria;p__Actinobacteria;c__Actinobacteria;o__Micrococcales;f__Microbacteriaceae;g__Microbacterium;s__Microbacterium profundi
T2-12__84232_1	NEPWCAAFL	1197	AACGGTCTGCTCGTGTTTCCCAAAGATTTCGTGTGGGGGGCGGCTACGTCGTCGTACCAGATCGAAGGCGCCGCCGACGTCGACGGGCGGGGCCCATCGATCTGGGATACCTTCAGCAAGACGCCCGGCAAGGTCCTCGGCGGAGACACCGGTGATGTCGCCGTCGACCACTATCGACGGTACCGCGACGATATCGCTTTGATGGCCGACCTCGGAATCAAGGCCTACCGCTTCTCCATCGCCTGGCCGCGGATCCAGCCGAACGGCACCGGCCCGGTCGACACGCGGGGACTGGACTTCTACCAACGGCTCGTGGACGCCTTGCTCGAGGCGGGAATCGAGCCGTGGGCGACGCTGTACCACTGGGACCTGCCGCAGGCGCTGGAGGACGCCGGCGGG…	NGLLVFPKDFVWGAATSSYQIEGAADVDGRGPSIWDTFSKTPGKVLGGDTGDVAVDHYRRYRDDIALMADLGIKAYRFSIAWPRIQPNGTGPVDTRGLDFYQRLVDALLEAGIEPWATLYHWDLPQALEDAGGWPARDTAEHFAVYASKVHEALGDRVRAWMTVNEPWCAAFLGYASGDHAPGRHDPAASVQAAHHLLLAHGLAVSAMRAQRPENRFGIALNLYAVSPETDSEADLDAARRIDGLQNRFFLDAVYHGRYPVDVLDDLAIYDAMKVVQDGDMDVISVPLDLMGINYYTRHTVSGRPEKAGEAISSPFSSASPWPGSEHVSFVSAGRPVTAMGWEIDADGLRETLIRVATEYPRVPLYITENGAAFDDTSTPDGVHDPQRLDYIADHVRAC	0	0.398372	0.450099	0.48789	0.047314	0.575306	1.12542	0.059866	d__Bacteria;p__Actinobacteria;c__Actinobacteria;o__norank;f__norank;g__norank;s__Actinobacteria bacterium
T2-12__172466_1	NEPWCSAFL	555	AACGAGCCGTGGTGCTCCGCGTTCCTGGGCTACGCCTCCGGCGTGCACGCCCCGGGCCGCAAGGAGCCGGCTGCTGCGCTGGCCGCCGCCCACCACCTGATGCTGGGCCACGGGCTGGCCGCTGCCGTGATGCGGGACTTGGCGGGCCAGGCCGGACGTTCCGTGCGGATCGGTGTCGCGCACAACCAGACCACGGTCCGTCCCTACACTGACAGTGAGGCCGACCGGGACGCTGCGCGCCGGATCGACGCCCTGCGGAACCGCATCTTCACCGAGCCGCTGGTGAAGGGCCGCTACCCGGAGGACCTGATCGAGGACGTCGCCGCGGTCACCGACTACAGCTTCGTCCGGGACGGCGACCTGAAGATCATCTCCGCCAACCTGGACATGATGGGCGTC…	NEPWCSAFLGYASGVHAPGRKEPAAALAAAHHLMLGHGLAAAVMRDLAGQAGRSVRIGVAHNQTTVRPYTDSEADRDAARRIDALRNRIFTEPLVKGRYPEDLIEDVAAVTDYSFVRDGDLKIISANLDMMGVNFLIHERNRARQAEALALEHAATTEGVVDYLVSLFEEASPERAANQALLPAD	0	0	0.242689	0	0.051022	0	0.414411	0	d__Bacteria;p__Actinobacteria;c__Actinobacteria;o__Streptosporangiales;f__Nocardiopsaceae;g__Thermobifida;s__Thermobifida fusca
T2-12__191571_1	NEPWCVAFL	600	ATGTTGTTCTCACACAAGCGCGCCGATTTCGGCGAAGGCTTCCTTTTTGGTGCGGCAACCGCAGCGTATCAGATCGAGGGCGGACAGACTGAGGGCCGGGGCTCTTCGATTTGGGACACATTTGCCGGCACCCCAGGCAACGTCCACAATGGCGACACGGGCAAGTATGCCTGCGACCACTACAATCGCTATGCAGAAGACCTCGATCTTCTGTCCGACGGTGGGTTCGACGCTTATCGCTTCTCTTTTGCCTGGCCGCGCATTCTGCCGGAAGGCAAGGGGCAGGTGAATGAGCGCGGGCTGGATTTCTATGACCGGCTGATTGACGCGATGCTGGAGCGCAATCTCAAGCCTTACGCTACGCTCTATCACTGGGATTTGCCCAGCGCGTTGCAGGAC…	MLFSHKRADFGEGFLFGAATAAYQIEGGQTEGRGSSIWDTFAGTPGNVHNGDTGKYACDHYNRYAEDLDLLSDGGFDAYRFSFAWPRILPEGKGQVNERGLDFYDRLIDAMLERNLKPYATLYHWDLPSALQDKGGWLNRDIAGWLADYAVLITRRFGDRLASTATINEPWCVAFLSHMLGIHAPGYRDVRAAARASHHV	0.251754	0.681216	0.037414	0.378521	0	0.054654	1.4238	0.597166	d__Bacteria;p__Proteobacteria;c__Alphaproteobacteria;o__Rhizobiales;f__Hyphomicrobiaceae;g__Pelagibacterium;s__Pelagibacterium sp. IMCC34151
T2-14__31824_1	NEPWCTAFL	1320	ATGTCTGACGCTCTCACATTCCCTGCAGACTTCCTGTTCGGCGCCGCCACCGCCTCGTACCAGATCGAGGGTGGCGTCACCGAGGGAGGCCGGGCCCCGTCGATCTGGGACACCTTCTCCGCCACGCCGGGCCGCGTGCTCAACGGCGATACGGGCGAGGTGGCCTGCGACCACTACCACCGCTTCGCCGACGACGTGGCCGCCATGGCCGAGATCGGCCTCACTGCGTACCGCTTCTCCCTGGCCTGGCCGCGCATCCAGCCCTTCGGCTCGGGCGCGTTCAATCAGGAGGGCTTCGATTTCTACCACCGCATCTTCGACGAGCTCGAGAAGCACGGCATCACCCCGCTCGTGACGCTCTACCACTGGGACCTGCCGCAGGCCCTGGAGGACGCCGGT…	MSDALTFPADFLFGAATASYQIEGGVTEGGRAPSIWDTFSATPGRVLNGDTGEVACDHYHRFADDVAAMAEIGLTAYRFSLAWPRIQPFGSGAFNQEGFDFYHRIFDELEKHGITPLVTLYHWDLPQALEDAGGWPERATVERFVEYARRTAEEFKDRAVYWTTFNEPWCTAFLGYGSGAHAPGRSSHPESLAAAHHLNLAHGLAYAAIKEVHPDATVSIVLNSHLPRPWNIANPKDVEAAHKIDALANRIFIDPLTKGSYPADLLEFTQDITDWSFVHDGDLDAVKGTVDVIGVNYYSSHSVRHHEGPRVDTGEDGHKTTRFSCWPGADDVEFMPLVGKRTTMGWNVDPSGFHAHLMRIANDFDVPIIVTENGASWPDEVDDDGRIRDIDRYTYYHDH…	0.06866	0.077411	0.10204	0.909434	0.321789	0.322956	0.149349	1.30291	d__Bacteria;p__Actinobacteria;c__Actinobacteria;o__norank;f__norank;g__norank;s__Actinobacteria bacterium
T2-14__81287_1	NEPWCAAFL	516	ATCTTCCGCCGCCGCCACACCTGGCTGATGTGCTGGCTCTATACCGGCAGCTTCGGCACCTTCATTGGCATGTCGGCCGGGTTCCCGCTGCTGGCGGGGATCGTGTTCGCGAAGGTGCCCGGCGCCGTCCTCAACCAGGAGGACGGCGAGGTCGCCTGCGACCAGTACCACCGCTACCCCGCCGACGTCGCGCTCATGAAGGACCTCGGCATCAAGGCGTACCGGTTCTCGACGTCGTGGTCGCGGGTGATCCCCGGCGGCCGCGAGGTCAACCCGGCGGGCCTGGCCTACTACGACCGGCTCGTGGACGAGCTGCTGGGCGCGGGCATCCTGCCGTGGCTCACGCTCTACCACTGGGACCTGCCGCAGGCGATCGAGGCCGAGTCGAACGGCTGGGTG…	IFRRRHTWLMCWLYTGSFGTFIGMSAGFPLLAGIVFAKVPGAVLNQEDGEVACDQYHRYPADVALMKDLGIKAYRFSTSWSRVIPGGREVNPAGLAYYDRLVDELLGAGILPWLTLYHWDLPQAIEAESNGWVNRDTAYRFRDYAVTMHEAIGDRVDVWTTLNEPWCAAFLG	0	0	0	0.188632	0.109758	0.127103	0	0.486065	d__Bacteria;p__Actinobacteria;c__Actinobacteria;o__Micrococcales;f__Promicromonosporaceae;g__Promicromonospora;s__Promicromonospora sukumoe
T2-8__216844_6	NEPWCSAYL	546	ATGCCGCAGCTCAACTTCCCGGAGGGATTCCTCTGGGGCACCGCCACCGCCTCTTACCAGATCGAGGGGGCCGCGAACGAGGACGGCCGCGGGCCGTCGATCTGGGACACCTTCTCGGCCACCCCGGGCAAGACCTGGCGCGGCCACTCCGGGCGCGTGGCCTGCGACCACTACCACCGCGTAGACGAGGACATCGAGCTCATGCGCTCGCTGGGCCTGGACACCTACCGCTTCTCGATCGCCTGGCCCCGGATCCAGCCCGACGGCTCGGGCCCGGCCAACCCGGCGGGCCTGGACTTCTACGACCGGCTCGTCGACAAGCTCACCGCCGCCGGGATCAAGCCGATGCCGACGCTCTACCACTGGGACCTGCCCCAGACCCTGGAGGACTACGGCGGC…	MPQLNFPEGFLWGTATASYQIEGAANEDGRGPSIWDTFSATPGKTWRGHSGRVACDHYHRVDEDIELMRSLGLDTYRFSIAWPRIQPDGSGPANPAGLDFYDRLVDKLTAAGIKPMPTLYHWDLPQTLEDYGGWPVRETAERFGEYAAIVGAKLADRVDTWWTLNEPWCSAYLGYGNGHHAP	0	0	0	2.49574	0.518635	1.14113	1.3239	0.853094	d__Bacteria;p__Actinobacteria;c__Actinobacteria;o__Glycomycetales;f__Glycomycetaceae;g__Glycomyces;s__Glycomyces arizonensis
T2-8__269572_1	NEPWCSAFL	606	ATGGGCTTCCCGGAAGGCTTCCTGTGGGGAGCGGCCACCGCCGCCTACCAGATCGAGGGAGCGGCGCAGGAGGACGGCCGCGCACCCTCCATCTGGGACACCTTCAGCCGCACACCCGGAAAGGTCCTCAACGGCGACACCGGCGACGTCGCCACCGACCACTACCACCGCCGCCAGGAAGACGTCGCGATGATCGCCGAGCTCGGCCTCGACGCCTACCGCTTCTCCATCTCCTGGTCGCGCGTCCTCCCCGACGGGAAGATCAACCAGAAGGGCGTCGACTTCTACTCGCGCCTGGTCGACGAACTCCTCGAACACGGCATCGCCCCGGTCGTCACCCTGTACCACTGGGATCTCCCGCAGGCCCTCGAGGACGAGGGCGGCTGGACGGCCCGCGGC…	MGFPEGFLWGAATAAYQIEGAAQEDGRAPSIWDTFSRTPGKVLNGDTGDVATDHYHRRQEDVAMIAELGLDAYRFSISWSRVLPDGKINQKGVDFYSRLVDELLEHGIAPVVTLYHWDLPQALEDEGGWTARGTARRFADYAERIGRVLGDRVHTWTTLNEPWCSAFLGYAAASGSSLKVGLPRLPCSDWSIQRTTLRIPR	0.199409	0.505854	0.444529	1.98094	1.21494	0.649355	0.75907	1.12338	d__Bacteria;p__Actinobacteria;c__Actinobacteria;o__Streptosporangiales;f__Thermomonosporaceae;g__Actinomadura;s__Actinomadura madurae
T2-9__69989_1	NEPWCSAYL	618	ATGACCACCACCGGCTCGCCCGACTACCGTGACACCGGTCTGGTGTTCCCGCCGACTTTCACGTTCGGCTCCGCTACGGCGTCGTACCAGATCGAGGGCGCCGCTCACGAAGACGGCCGCGCGCCGTCGATCTGGGACACCTTCAGCAAAACCCCCGGTAAGGTCTGGAACGGCGACACCGGAGACGTCGCCTGCGATCACTACCACCGCGTCGACGACGACCTCGATCTCATGGCGTCGCTCGGCCTGCAGGCGTATCGGTTCTCGATCGCATGGCCGCGCATCCAGCCGACCGCCTCGGGCGAGGTGAACCAGGCAGGCATCGACTTCTACTCGCGTCTGGTCGACGGGCTGCTCGAGCGCGGTATCCGCCCCGTCGCGACGCTTTACCACTGGGAC…	MTTTGSPDYRDTGLVFPPTFTFGSATASYQIEGAAHEDGRAPSIWDTFSKTPGKVWNGDTGDVACDHYHRVDDDLDLMASLGLQAYRFSIAWPRIQPTASGEVNQAGIDFYSRLVDGLLERGIRPVATLYHWDLPQYLEDNGGWAARATTDAFERYAEIMGAALGDRVHTWTTLNEPWCSAYLGYGQGGHAPGRTEPASALTAVHH	0	0	0.145299	0.262497	0.641496	0.424498	0	0.115955	d__Bacteria;p__Actinobacteria;c__Actinobacteria;o__Micrococcales;f__Microbacteriaceae;g__Microbacterium;s__Microbacterium profundi
T2-9__89888_1	NEPWCSAYL	510	TTCCCCGACGGCTTCGTGATCGGCGCGGCGACCGCGTCGTATCAGATCGAGGGGGCGGCGTCGGAGGACGGCCGGACGCCCTCGATCTGGGACACGTTCTCGCACACGCCGGGTCGCACGTGGAACGGCGACACGGGCGACGTCGCGTGCGATCACTACCACCGGCTCGAGGAGGATCTCGACCTCATGGCCTCGCTGGGGCTCGAGGCGTATCGCTTCTCGATCTCGTGGAGCCGCGTGATGCCGGGCGCGGGGCGCGATGTGCACCCCGCGGGCATCGACTTCTACTCGCGCCTCGTCGACGGGTTGCGGGCGCGGGGGATCCGGCCGATCGCGACCCTGTACCACTGGGACCTGCCGCAGGAGCTCGAGGACGCGGGCGGCTGGCCCGCGCGCGAC…	FPDGFVIGAATASYQIEGAASEDGRTPSIWDTFSHTPGRTWNGDTGDVACDHYHRLEEDLDLMASLGLEAYRFSISWSRVMPGAGRDVHPAGIDFYSRLVDGLRARGIRPIATLYHWDLPQELEDAGGWPARDTASRFAEYAARVVEHLGDRVHTWTTLNEPWCSAYLGY	0	0	0.220085	0.827021	0.610769	0.514391	0.708678	0.421529	d__Bacteria;p__Actinobacteria;c__Actinobacteria;o__Micrococcales;f__Microbacteriaceae;g__Microbacterium;s__Microbacterium gubbeenense
T2-9__146172_1	NEPWCSSFL	681	ATGACCATGCCGCCCCGTTTCGCCCCCGACTTCCTCTTCGGAGCCGCGACCGCCGCCTATCAGGTGGAGGGCGCAGCCTTCGAGGACGGCCGCACCGCCAGCATCTGGGACGCGTTCGCGCGGATCCCCGGCGCCGTGATCGACGCCGACAACGGCGACGTCGCGGTGGACCAGTACCACCGATACCGCGACGACGTCGCGCTCATGCGCGAGCTGGGGATCCAGGGCTACCGCTTCTCGTCGTCGTGGTCGCGCGTGCGGCCCGACGGCGGGGCGCCGAACCCGAAGGGGATCGACTACTACGAGCGGCTCGTCGACGCGCTGCTCGAGGCGGGCATCGCGCCGTGGCTCACGCTGTACCACTGGGACATGCCGCAGGCGCTCGAGGAGCGCGGCGGG…	MTMPPRFAPDFLFGAATAAYQVEGAAFEDGRTASIWDAFARIPGAVIDADNGDVAVDQYHRYRDDVALMRELGIQGYRFSSSWSRVRPDGGAPNPKGIDYYERLVDALLEAGIAPWLTLYHWDMPQALEERGGWTSRDTVDRFVEYAATMHEALGDRVETWTTLNEPWCSSFLSYTAGAHAPGRQSVEDGLLASHHLLLAHGTAARELRGRGAQRIGITLNLTNAIP	0	0	0	2.42978	1.03955	0.914914	1.1097	0.736592	d__Bacteria;p__Actinobacteria;c__Actinobacteria;o__Micrococcales;f__Microbacteriaceae;g__Microbacterium;s__Microbacterium indicum
T2-9__283990_1	NEPWCSSFL	933	TTCGGTGCTGCCACCGCGGCCTATCAGATCGAAGGCGCCGCTCACGAGGGAGGCCGTACCGATTCGATCTGGGATGCTTTCTGTCGTGTGCCGGGTGCGGTGATCGGCGGAGACAACGGCGATGTGGCGTGCGACCACTATCACCGCTACGCGCAGGATGTCGCGCTGATGGCCGAGCTCGGGCTGCAGAGCTACCGTTTCTCGACGTCGTGGTCGCGCGTTCGTCCCGATGGCGGCCCGGTCAACCACGCAGGCGTCGACTTCTACCAGCGCCTCGTCGATGAACTGCTCGGTGCCGGCATCCGTCCCTGGCTGACGCTGTACCACTGGGATATGCCGCAGGCGCTGCAGGAGACCGGCGGATGGACCAATCGTGACACCGTCGACAGGTTCCTCGAG…	FGAATAAYQIEGAAHEGGRTDSIWDAFCRVPGAVIGGDNGDVACDHYHRYAQDVALMAELGLQSYRFSTSWSRVRPDGGPVNHAGVDFYQRLVDELLGAGIRPWLTLYHWDMPQALQETGGWTNRDTVDRFLEYAGTMHDALGDRVNVWTTLNEPWCSSFLAYTGGEHAPGHTSVAEGLLASHHLLLAHGQTVRELRGRDASLNLGITLNHTVADPVDPQNPADVDAARRVDGQFNRWFLDPIYRGEYPADIVEDIRAVDADAVSQFEAAIHEGDLEGDLYNHYLSKDIIRHKKLTEPMKRAIRARLRDYS	0	0.036507	0	0.173873	0.485616	0.246031	0.070433	0.460835	d__Bacteria;p__Actinobacteria;c__Actinobacteria;o__Micrococcales;f__Microbacteriaceae;g__Microbacterium;s__Microbacterium oxydans
T1-2__4616_7	NEPQVFVNL	1356	ATGAAATTTCCAGAGAACTTTATCTGGGGCGCAGCAACAGCTTCATATCAGATTGAAGGGGCAGCCTATGAAGATGGAAGAGGACTATCAGTATGGGATGTATTTACCCGTAAAGACGGTGCTATTCAAAATGGAGATACCGGTGATACTGCCTGTAACCACTATCACAGGTATAAAGAAGATGTCCAGCTGATGAAGAAAATCGGTCTCCAGGCCTATCGTCTATCTATCTCCTGGCCAAGGGTATTACCTGACGGAACCGGTAAAGTAAATGAAAAAGGCCTGGATTTTTATGATAGATTGATTGATGAGTTACTAGAAAATGGGATTGAGCCATATGTGACTCTTTTCCACTGGGATTATCCCTATGAATTATACAAAAAAGGCGGCTGGCTGAAT…	MKFPENFIWGAATASYQIEGAAYEDGRGLSVWDVFTRKDGAIQNGDTGDTACNHYHRYKEDVQLMKKIGLQAYRLSISWPRVLPDGTGKVNEKGLDFYDRLIDELLENGIEPYVTLFHWDYPYELYKKGGWLNPESPEWFAEYTDVVVSRLSDRVKNWITINEPQVFVNLGHKDGVHAPGLKLGLDDLLQISHNVLLAHGKAAKVIRETAKQDSRIGMAPCDSPVFPAIDSIENIEAAREGTFSVEQKGLWAINWWMDPVFLGKYPEDGLKLFEKYLPEIKAGDMDIISEPIDFFGVNIYQGICVELDENGKAMPAKKKTGYPRNAYYWPITPEALYWGPRFYYERYGKPIIITENGMSNVDWVSLEGKVNDPQRIDFTNRYLRELHKAGKDGVDIQGY…	12.3649	0.100474	0.97675	0.048461	0.052847	0.095707	0	0.314382	d__Bacteria;p__norank;c__norank;o__norank;f__norank;g__norank;s__bacterium enrichment culture
T1-5__67118_1	NEPWVITDG	1374	ATGCATCTCACCCAGGACAAGGACTACCGCTTCCCCGAAGGCTTCCTCTGGGGCGCGGCCACCGCCGCCCACCAGATCGAGGGCTCGCCGCTGGCCGATGGCGCCGGGCCGAGCATCTGGACCCGCTTCGCCCACACCCCCGGCATGACCCTCAACGGCGACACCGGCGACGTGGCCTGCGACCACTACCACCGCTGGAAGGAGGACGTGCGGCTGATGCGCGAACTGGGCCTGCAGGCCTACCGCTTCAGCGTGTCGTGGTCGCGGATCCTGCCCGGGGGCACCGGCCGGGTGAACCGCAAGGGCCTGGACTTCTATTCGCGCCTGGTGGACGAACTGCTGGCCAACGGCATCGAGCCCCTGCTCACGCTCTACCACTGGGACCTGCCGGCCGCGCTC…	MHLTQDKDYRFPEGFLWGAATAAHQIEGSPLADGAGPSIWTRFAHTPGMTLNGDTGDVACDHYHRWKEDVRLMRELGLQAYRFSVSWSRILPGGTGRVNRKGLDFYSRLVDELLANGIEPLLTLYHWDLPAALDDRGGWLNRDCADWFAEYGSVLFRELDGRVKKWVTLNEPWVITDGGYLHGALAPGHRNRYEAPIASHNLMRAHGAAVQAYRAEGRHDIGLVVNIEPKYPASDSPGDLAATRRAHAYMNEQYLHPALLGRYPDELAEIFGDAWPQVSDADMRQIRQPIDFIGINYYTRAVTRADDSWPLRAGSVRQPLGTYTETGWEVFPQGLTDTLVWFRDTYGDLPIYVTENGAAFFDPPVAEGGRVRDPLRIDYLRKHLRAIHDAIAAGVDVRG…	1.64905	24.8143	4.62371	21.4502	20.3923	18.9851	92.1451	24.296	d__Bacteria;p__Proteobacteria;c__Gammaproteobacteria;o__Xanthomonadales;f__Xanthomonadaceae;g__Luteimonas;s__Luteimonas sp. J29
T1-5__107767_3	NEPWVVMDA	1374	ATGAGCGAACTGCAGTTTCCGAAAGGCTTCCTGTGGGGGGCGGCGACATCCGCGCACCAGATCGAGGGCTCGCCGCTCGCTGACGGCGCCGGTCCGAGCAACTGGTACCGCTTCGAGCATACACCGGGCAACACCGCGTTCGGCGAAACGGCGGACATTGCGTGCGACCATTACAACCGGTGGGCCGAGGACGTCGAGCTGATGCACGACCTCGGGCTGAATGCGTACCGGTTCAGTGTTTCCTGGAGCCGCGTGTTCCCCGAGGGTCGCGGCCCGCTCAACCGGCGCGGCCTCGATTTCTACGAGCGGCTGGTCGACGCGCTGCTCGAGCGTGACATCACGCCGAACGTGACGCTGTACCACTGGGACCTGCCGGCCGCACTGGATGATCGCGGCGGG…	MSELQFPKGFLWGAATSAHQIEGSPLADGAGPSNWYRFEHTPGNTAFGETADIACDHYNRWAEDVELMHDLGLNAYRFSVSWSRVFPEGRGPLNRRGLDFYERLVDALLERDITPNVTLYHWDLPAALDDRGGWLNPDVAHWFTDYASAMYRALGDRVPMWATLNEPWVVMDAGYVHGTHAPGHRSHFEAPIVAHNLLRAHGQAVQAFRSEARTGAIGIVVNLEPKVPATDRAEDIAAARRAEAYMNRLFLEPVVHGRYPAELAEIFGEAWPSHSDEDMALIREPLDYIGINYYKRGVTRHDDGAPPVRASLVRQPQNPHTVLGWEWEVYPSALTDVLLWVRQHYGEMPLYITENGSAFYDPPTARDDAVHDPLRVQYLRDHLLAVHAAIEQGVDVRGY…	1.09936	10.5108	1.73185	5.88267	3.54649	3.96703	5.44091	4.36755	d__Bacteria;p__Gemmatimonadetes;c__norank;o__norank;f__norank;g__norank;s__Gemmatimonadetes bacterium 13_1_40CM_4_69_8
T1-7__4956_37	NEPFCSAFL	1392	GTGAGCAACGACCACCTCCCCGAGTTCCCGGCCGGATTCTGGTTCGGCGCGGCTACGGCCAGCTACCAGATCGAGGGTGCGGTCCACGCGGACGGACGCGGCCCGTCCATCTGGGACACCTACAGCCACACACCGGGCCTGGTCCTCAACGGCGACACCGGCGACGTGGCCTGCGACCACTACCACCGCTACCCCGAGGACGTGGAGCTCCTGCGCCGCCTGGGGGTGGACGCCTACCGCTTCTCCATCGCCTGGCCGCGCGTCATGCCCACGGGATCAGGCGACGTCAACCAGCGCGGCCTGGACTTCTACGACCGTCTCGTCGATGCGCTGCTCGAAGCGGGGATCACCCCGGTGCCCACCCTCTACCACTGGGACCTGCCGCAGGCCCTGGAGGAT…	VSNDHLPEFPAGFWFGAATASYQIEGAVHADGRGPSIWDTYSHTPGLVLNGDTGDVACDHYHRYPEDVELLRRLGVDAYRFSIAWPRVMPTGSGDVNQRGLDFYDRLVDALLEAGITPVPTLYHWDLPQALEDAGGWRSRSTAEHFAAYTRAVVARLGDRIRHWITLNEPFCSAFLGYAVGRHAPGAREGTPALAAAHHLLLAHGLAVQELRAADAGEVGITLNPDRILPASDSAADRAAADRAETLHNRVWFDPLFAGRYPANEADVWGELADGSYRRDGDLEIIGQPLDFLGINYYRPLKVADGPLTEADPARRTAVDIRAHQQRFDGVRHTAMDWPVVPESFTDLLLDLTERYPNLPPIYITENGSAEHDVVSPDGRVHDTDRIAYLNDHLHALAA…	8.35563	12.5281	11.0953	1.29822	1.69883	0.885702	1.40367	1.9553	d__Bacteria;p__Actinobacteria;c__Actinobacteria;o__Streptosporangiales;f__Nocardiopsaceae;g__Thermobifida;s__Thermobifida fusca
T1-7__60308_1	NEPYVAAIL	1464	CACCAACGGTTGCAGGAGGCGATTACCATCGAGTGCCCGTTTCCCGCTGGCTTCCTTTGGGGAGCCGCCACATCGGCCTACCAGATCGAAGGAGCCGTCGGCGCCGACGGCCGGGGGGAATCCATCTGGGATCGCTTCGTCCGGGAACCCGGGCGCATCGACAACGGCGACACCGGCGACGTCGCGTGCGACCACTACCACCGGTGGCGGGAGGACCTCCAGCTCATGCAGCGGCTGGGCCTTCGTTCCTACCGGTTTTCGGTGGCCTGGCCCCGGGTGATGCCCACGGGCAAGGAGCCGGTCAACAAGGCGGGCCTGGACTTTTACGACCGGCTGGTGGACGGCCTGCTGGCCGCCGGCATCGTGCCCTTGGTGACCCTGTACCACTGGGACCTGCCC…	HQRLQEAITIECPFPAGFLWGAATSAYQIEGAVGADGRGESIWDRFVREPGRIDNGDTGDVACDHYHRWREDLQLMQRLGLRSYRFSVAWPRVMPTGKEPVNKAGLDFYDRLVDGLLAAGIVPLVTLYHWDLPAALQDRGGWTHRDTAYRFRDYAAAVFQRLGDRVERWLTVNEPYVAAILGHAFGVHAPGLKDPEAALRAAHHLLLAHGLAVEAFDDLGLRSPGRPGGPARIGLAVDIHAFAPASDREADRQAAVRAQTLEARWFLEPVFLGRYPALGLEWYDQMGVRPPVRDGDLALVSRPIDHLGVNYYRRHVVADDPSRPLFGYRHQVPPGRPVTELEWEVYPEGLYEVLTWVRDEYLTRPVALLITENGAAYPDVVQAARGEAGGELVHDGEVR…	1.27941	0.046531	2.77542	0.359092	0.24474	0.221617	0.541591	1.25436	d__Bacteria;p__Firmicutes;c__norank;o__norank;f__norank;g__norank;s__Firmicutes bacterium
T1-7__114450_2	NEPKTVVQN	1467	ATGTCCGCACGTTCCCACGTCACGAACCCCGCGTCCGCCGTCGACTCCACAGCAGCCGGCTCCACCGCCGCCGACTCCACCGCGGCCGACTCCACCGCGGTCGGCTTCGCGGCCCGCGGCGACGCCGAGTCAGATCCCGAACGCAGCCTTGGCCTGCGGTTCCCCGAGGGTTTCGGCTGGGGCGCGGCGACCTCGGCGTACCAAATCGAAGGAGCGGCGAAAGAGGACGGTCGCGGCGAGTCGATTTGGGACACCTTCAGCCACACGCCGGGACGGGTGCGCGGCGGCGACACCGGCGACGTCGCGCTCGACCACTACCACCGGTACGTCGAGGACCTCGACCTCATGAAGGAACTGGGCCTGCGGACGTACCGGTTCTCCATCGCCTGGCCCCGGATC…	MSARSHVTNPASAVDSTAAGSTAADSTAADSTAVGFAARGDAESDPERSLGLRFPEGFGWGAATSAYQIEGAAKEDGRGESIWDTFSHTPGRVRGGDTGDVALDHYHRYVEDLDLMKELGLRTYRFSIAWPRIQPEGTGSPNQRGLDFYRRLLNGLHERGIQPMVTLYHWDLPQALQDRGGWESREVAYRFADYAETVFRAFDGDVPVWLTINEPKTVVQNGYIFGHHAPGRPGEVEAAYVVAHHLQLAHGLAVQAFRTSGSGRIGPALNLHPCYPADDSPEAQAAATLYDGYENRLYLDSIFKGAYPEDVLADLGPNSRMAQAIHDGDLEIISSPVDLLAVQYYTPIYVTAEGTSVQKRPTSEASWQQIYPDGLYDILTRVTRDYGPIPITVTENGIP…	4.65411	1.78779	8.56937	0.067192	0.097696	1.68084	0.115818	0.357654	d__Bacteria;p__Actinobacteria;c__Actinobacteria;o__norank;f__norank;g__norank;s__Actinobacteria bacterium
T1-7__149273_1	NEPKTVVDA	741	GTGAACGCAACCCGCCAGTTCCCGCCCGACATCATCCTCGGGGCCGCCACCTCGGCGTACCAGATCGAGGGCGCGGTCGACGCCGACGGGCGCGGCCCGTCGATCTGGGACACCTTCGCCGCGATCCCCGGCAAGGTCGCCGGCGGCGACACCGGCGAGCCGGGTGCCGACCACTACCGCCGCTGGGCCGACGACGTCGAGCTGATGGCCGCGCTCGGGCTGCAGAGCTACCGGTTCTCGATCGCCTGGCCGCGAATCCGCCCCGACGGGACCGGGCCGGTCAACCGCAAGGGCCTCGACTTCTACCGGCGGCTCGTCGACCGGCTGCGCGAGCGCGGCATCCGGCCGATGGCCACGCTGTTCCACTGGGACCTGCCGCAGGCCCTGCAGGACAAGGGC…	VNATRQFPPDIILGAATSAYQIEGAVDADGRGPSIWDTFAAIPGKVAGGDTGEPGADHYRRWADDVELMAALGLQSYRFSIAWPRIRPDGTGPVNRKGLDFYRRLVDRLRERGIRPMATLFHWDLPQALQDKGGWENRDVAYWFADYAQIVFDALEVADWITINEPKTVVDAGYRHGIHAPGHRDDARAFVALHHLTGRSRSLRGCGGVFAAVGDQDLAEHQRLASSGRWQTASMLWPSGSITNAP	1.54926	0.183864	4.21102	0	0.628596	0.569205	0.229291	0.442543	d__Bacteria;p__Actinobacteria;c__Actinobacteria;o__norank;f__norank;g__norank;s__Actinobacteria bacterium
T1-7__179678_1	NEPVVVTAY	1257	ATGGCGTTCACGGCCGATTTCCGCTGGGGCGTGGCCACCGCCGCCTACCAGATCGAAGGCGCCGTCACCGAGGACGGCCGGGGCGCGTCGGTCTGGGACACCTTCTGCCACGAGGGCGGCCGCATCGCCGGCGGCCACACCGGCGACGTGGCCTGCGACCACTACCACCGCTGGCCCGAAGACCTGGCGCTCATGGCGGACCTGGGCGTGGACGCCTACCGCTTCTCCATCGCCTGGCCCCGGGTGCAGCCAGGCGGGCGCGGCCCGGCCAACCCCAAGGGCCTGGACTTCTACGAACGGCTGGTGGACGGGCTGCTGGAGCGCGGCATCACCCCCTTCGTCACCCTCTTCCACTGGGACCTGCCGCAGGCCCTGGAGGACGCCGGGGGCTGGCTGTCG…	MAFTADFRWGVATAAYQIEGAVTEDGRGASVWDTFCHEGGRIAGGHTGDVACDHYHRWPEDLALMADLGVDAYRFSIAWPRVQPGGRGPANPKGLDFYERLVDGLLERGITPFVTLFHWDLPQALEDAGGWLSRDTAHRFADYAALVAGRLGDRVEHWITLNEPVVVTAYGYAFGVYAPGRTLLLDALPTAHHQLLGHGLAVAALREHGRRQKIGLANHYSPAWAQDESSPADRRAAQIFDLFMNRLFTDPVLHGTLPDLSALGGPDPASYVRDGDLAAIAAPIDFLGVNYYQPTRLQAPPAGGPLPFEIVPITGHPVTGMGWPVVPDALLSLLRDLRRTHGDALPPILITENGCSYDDAPGPDGTVDDPERIDFLRAHLQAVETALAEGIDVRGYFVW…	0	0.379357	3.17889	0.104556	0	0.129056	0	0.026088	d__Bacteria;p__Actinobacteria;c__Actinobacteria;o__Streptosporangiales;f__Thermomonosporaceae;g__Thermomonospora;s__Thermomonospora sp. CIF 1
T1-7__183217_7	NEPFCSAYF	1491	ATGACTGCGGTGACCCGGCCGAGCGGCGCGAGCACGTCACCACACGGCCTGACGTTCCCCGCGGGTTTCCGGTGGGGCGCGGCCACCGCCGCGTACCAGATCGAGGGCAGCACCACGGTGGACGGCCGCGGCCCGTCGATCTGGGACACGTTCGCCGCCAAGCCGGGGGCGATCCTCAACGGCGACACCGGCGAGCAGGCCTGCGACCATTTCCGCCGCTACGCCGACGACGTGCGGCTGATGGCCGAGCTCGGGTTGCCCTGCTACCGCTTCTCGGTCGCCTGGCCACGGGTGCAGCCGGACGGCCGCACCACCAGCGCCGCGGGCCTCGGCTTCTACGACCGGCTGGTCGACCAGCTGCTCGAGCACGGCATCGAGCCGATCGCCACCCTGTACCAC…	MTAVTRPSGASTSPHGLTFPAGFRWGAATAAYQIEGSTTVDGRGPSIWDTFAAKPGAILNGDTGEQACDHFRRYADDVRLMAELGLPCYRFSVAWPRVQPDGRTTSAAGLGFYDRLVDQLLEHGIEPIATLYHWDLPQALQDEGGWPARDTALRFADYAEAVYRVLGDRVTDWTTINEPFCSAYFGYGTGIHAPGIRDEAAALRAAHHLLLAHGLGTRSLRAAATGPLRVSIVFNLGSILIARDDPEHREAARKVDGMQNRLFLDPVLGAGYPPDVLADIAFLDALEPAIQDGDLDVIATPIDHLGVNYYGPTRYAPSGDPTARGTCDLPGVRGVDTLPPRGRLTGFGWEQDPDALTDLLLSVSERCDVPLIVAENGASFADEVIGDRVHDAERTRYLA…	0.081048	0.091377	1.86696	2.79867	2.95579	1.2621	0.664729	1.45158	d__Bacteria;p__Actinobacteria;c__Actinobacteria;o__Pseudonocardiales;f__Pseudonocardiaceae;g__Thermocrispum;s__Thermocrispum agreste
T2-11__310238_4	NEPVVVTAY	1317	ATGAGGGTTCCGGACGGCTTCCGCTGGGGCGTCGCCACCGCCGCGTACCAGATCGAGGGCGCGGCGGCCGAGGACGGGCGGGGACCGTCCGTCTGGGACACGTTCTCGCACACGCCGGGCCGCGTCCGCGACGGCCACACCGGCGACGTCGCCTGCGACCACTACCACCGGTGGCCCGAGGACGTCGCGCTCATGCGGGACCTCGGCGTCGACTCCTACCGGTTCTCGATCGCGTGGCCGCGCGTCCAGCCGGCGGGGAGCGGCCCGGTCAACGCCAAGGGGCTCGACTTCTACGACCGCCTGGTGGACGGCCTGCTCGCCGCGGGCATCGCCCCGGCCGCGACCCTCTACCACTGGGACCTCCCTCAGCCGCTCGAGGACACCGGCGGCTGGCTGGAA…	MRVPDGFRWGVATAAYQIEGAAAEDGRGPSVWDTFSHTPGRVRDGHTGDVACDHYHRWPEDVALMRDLGVDSYRFSIAWPRVQPAGSGPVNAKGLDFYDRLVDGLLAAGIAPAATLYHWDLPQPLEDTGGWLERDTAYRFAEFSYLAAERLADRVDMWITLNEPVVVTAYGYAFGVHAPGRALMLDALPTAHHQLLGHGLAVHALRSKNARKVGLTNHYSPAWAASPDDQPAADAFDAFMNRLFTDPVLTGRYPDIMDGAAYVRSEDLSVIAAPIDFLGVNYYQPTRLATPSEGPLPFDMVDVTEYPTTGMGWPIVPDAFLSLLRTLHSRYDLPPIYITENGCSFPDEIGPDGVVDDSARIDFLDAHIKAMQTAIDEGIDIRGYYTWSLLDNFEWSEGY…	0	3.05177	1.4659	4.76512	3.7816	4.80388	7.35351	5.35336	d__Bacteria;p__Actinobacteria;c__Actinobacteria;o__Streptosporangiales;f__Thermomonosporaceae;g__Actinomadura;s__Actinomadura meyerae
T2-12__176788_2	NEPFCAAFL	1419	ATGACTGAAAACCAACCCCGGGTGTTTCCGCCGGACTTCCTGTGGGGGGCGGCGACCTCCGCCTACCAGATCGAGGGCGCGGCGCGGGAGGACGGCCGGACGCCGTCCATCTGGGACACCTTCAGCCACACCCCGGGCAAGGTCCTCGGCGGGGACACCGGAGACGTCGCCGCCGACCACTACCACCGCTTCCGCGACGACATCGAGCTGATGAAGGGGCTCGGCCTGCGCGCGTACCGCTTCTCCGTGTCGTGGTCGCGGGTGCAGCCCACCGGCCGCGGGCCCGCGGTCCAGCGCGGCCTGGACTTCTACCGCCAGCTCGTCGACGGCCTGCTGGAGAACGACATCACCCCCTGCCTCACCCTCTTCCACTGGGACCTCCCCCAGGAGCTGGAGGAC…	MTENQPRVFPPDFLWGAATSAYQIEGAAREDGRTPSIWDTFSHTPGKVLGGDTGDVAADHYHRFRDDIELMKGLGLRAYRFSVSWSRVQPTGRGPAVQRGLDFYRQLVDGLLENDITPCLTLFHWDLPQELEDAGGWPARETAERFVDYATLVAEALGDRVKMWATHNEPFCAAFLGYGSGVHAPGRTEPESVLAAAHHLNLSHGMAVQALRGVLPKDARIGITFNPVVVRPYSDSPEDADAARRIDALQTRIFTGPVLHGAYPEDLKQDTARVSDWSFLRDGDEATIHQPIDWLGLNYYNPTVVSASQDGDPTEGADGHGKSEHSPWVGSNDLVRFHLAPGERTDMGWVIDPTGLTDLLLRFSRERPGLPLYITENGGAFEDKPDETGVVQDTDRISY…	0.08516	0.312044	0.126561	10.2345	4.62078	1.09749	0.299339	0.808834	d__Bacteria;p__Actinobacteria;c__Actinobacteria;o__Streptomycetales;f__Streptomycetaceae;g__Streptomyces;s__Streptomyces sp. PT12
T2-14__123051_2	NEPFCSAFL	1416	ATGACTGAAAACGAACCCCGGGTGTTTCCGCCGGACTTCCTGTGGGGCGCCGCGACCGCCGCCTACCAGATCGAGGGCGCGGCACGGGAAGGGGGCCGGACCCCCTCCATCTGGGACACCTTCAGCCACACCCCCGGCAAGGTGCACGCCGGCCACACCGGAGACGTGGCCTGCGACCACTACCACCGGTTCCGCGAGGACATCGAGCTGATGGCGCGCCTGAAGCTGCGGGCCTACCGGTTCTCGGTCTCGTGGTCCCGCGTCCAGCCCACCGGCCGGGGCCCCGCCGTCCAGCGCGGCCTGGACTTCTACCGGGAGCTCGTGGACGGCCTGCTGGAGAAGGGCATCACCCCCGCCCTGACCCTCTACCACTGGGACCTGCCGCAGGAGCTGGAGGAC…	MTENEPRVFPPDFLWGAATAAYQIEGAAREGGRTPSIWDTFSHTPGKVHAGHTGDVACDHYHRFREDIELMARLKLRAYRFSVSWSRVQPTGRGPAVQRGLDFYRELVDGLLEKGITPALTLYHWDLPQELEDAGGWPARETSERFAEYAGIVAEALGDRVKMWATVNEPFCSAFLGYGSGVHAPGRTEPESVLKAAHHLNLAHGLAVRAWRDILPSDAKIGVTLNPGVIRPKTDSPEDADAARRIDALHTRIFSDPMLHGAYPEDLKQDTARVSDWSFVRDGDEATIHQPLDYLGLNYYNPTVVSAATEGAPVSGNDGHGVSEHSPWVGSHDRVQFHLAPGERTDMGWPIDPTGLRDLLLRFTREKPGLPLYITENGAAFDDKADDTGAVHDPERIAY…	0.08534	0	0.158536	1.1602	7.28745	0.985254	0.499955	0.717914	d__Bacteria;p__Actinobacteria;c__Actinobacteria;o__Streptomycetales;f__Streptomycetaceae;g__Streptomyces;s__Streptomyces sp. SBT349
T2-9__226346_2	NEPFVHMVY	1383	GTGACCTCGCAATCGACGACTCCTCTGGGCAATCTCGAGGAGACTCCCAAACCGGATATCCGCTTCCCGTCCGATTTCGTGTGGGGAGTGGCGACCGCTTCGTTCCAGATCGAAGGCTCCACCACGGCCGACGGCCGCGGCCCCAGCATCTGGGACACCTTCTGCGCCACCCCCGGCAAGGTCGAGAACGGCGACACCGGCGACCCCGCCTGCGACCACTACAACCGGTACCGCGATGACGTGGCCTTGATGCGGGAGCTGGGCGTGGGCGCCTACCGCTTCTCCATCGCCTGGCCGCGGATCCAGCCGACCGGCCGGGACCCGGTCAACCCGGCCGGCCTCGGCTTCTACGACCGGCTGGTGGACGCGCTCTGCGAACGGAACATCACCCCGGTGGCG…	VTSQSTTPLGNLEETPKPDIRFPSDFVWGVATASFQIEGSTTADGRGPSIWDTFCATPGKVENGDTGDPACDHYNRYRDDVALMRELGVGAYRFSIAWPRIQPTGRDPVNPAGLGFYDRLVDALCERNITPVATLFHWDLPQALEDEGGWLNRDTAARFADYAARVAERLADRVGIWITLNEPFVHMVYGYALGVHAPGRTLMLDALPVAHHQLLGHGLAVPALRANGAAKVMITNNCTPVWPASDSPEDRAAAEAYDILHNRLFNDPVLLGSYPDLSAYGGLNCVRDGDLEIIAQPLDGLGINYYTPTRVSGPGSDGLPFRLEEITGYPRTAFGWPVVPDGLRELLESLAQRYGAALPPVYITENGCSYDGIDDRERIDYLAGHIAAMRRAEGVDVRG…	0.043688	0.197026	0.405797	0.213819	0.59587	0.02346	1.18757	0.071133	d__Bacteria;p__Actinobacteria;c__Actinobacteria;o__norank;f__norank;g__Thermobispora;s__Thermobispora bispora
T1-7__128990_1	NEPQEVFAS	735	TCCATGCCCGTCATCCGGCAGGCGGTGCCCGGCGCGGAGGTGGGGCTGGTGCTCAACCTCTGGCCGCACACGCCCGCCTCGCGCAGCTTCGCCGACCGGCAGGCCGCTTACTACGGCGACGGCTTCCTGAACCGCTGGTACCTCGACCCGATTACGGGGCGCGGCTACCCGGCGGACATGGTTGCTCGCTTCCCCCGCCTGCTGGACTACGTGCAGGACGGCGATATGGAAGCCATCGCCACGCCCATCGACTTCCTCGGCATCAACTATTACTCGCGGCACGTGATCCGCAGCGAGGACGTGCCGGAGGCGGAGAACGAGCCGCAGGAGGTGTTCGCCAGCGACGACAGGACCGAAATGGGCTGGGAGGTCTACCCGGAGGGGCTGTACGACATGCTG…	SMPVIRQAVPGAEVGLVLNLWPHTPASRSFADRQAAYYGDGFLNRWYLDPITGRGYPADMVARFPRLLDYVQDGDMEAIATPIDFLGINYYSRHVIRSEDVPEAENEPQEVFASDDRTEMGWEVYPEGLYDMLGRLHFDYRFPALYVTENGAAFEDVVGEDGCVNDPRRVAYLCEHLRAASRAIAAGVPLKGYFVWSLLDNFEWSFGYTKRFGIVHVDFDTLERTPKASAEYYRKVIRANAVVE	0.739849	0.556095	0.794103	0.17657	0	0.267693	0.044703	0	d__Bacteria;p__Chloroflexi;c__norank;o__norank;f__norank;g__norank;s__Chloroflexi bacterium RBG_19FT_COMBO_62_14
T1-7__140911_1	NEPWAVADG	1356	ATGGAGGACGGAACCACGTTCCCGAACCACTTCCTCTGGGGCGCGGCCACGTCCGCGTACCAGATCGAGGGCTCGCCGCTCGCGGACGGCGCGGGCCCGAGCATCTGGCACCTCTTCGCTCACACCCCCGGCCGCATCACGGACGGCGGCACGGGCGACGTCGCGTGCGACCACTACCGGCGCTGGCCCGAGGACGTGCGGCTGATGCGGGAGCTGGGGCTCACCGCCTACCGCTTCGGCATCGCATGGGCGCGGGTGCTGCCGGAAGGGAAGGGCCGGGTCAATCAGCGGGGGCTCGACTTCTACCGCCGGCTGGTGGACGCGCTGCGGGAGAACGACATCGAGCCGTTCGCCACGCTCTACCACTGGGACCTGCCCGCCGCGCTGGATGAGCGCGGC…	MEDGTTFPNHFLWGAATSAYQIEGSPLADGAGPSIWHLFAHTPGRITDGGTGDVACDHYRRWPEDVRLMRELGLTAYRFGIAWARVLPEGKGRVNQRGLDFYRRLVDALRENDIEPFATLYHWDLPAALDERGGWLDRDIAGWFADYASVVFRALDGSVRFWATLNEPWAVADGGYLRGVLAPGHASVDEAPVVAHNLLRAHAMAVEAYRAEGRHRIGLVVNLEPQYPASDREEDIAAANRMDAYINRQYLDPVFLGRYPDEMADIFGDAWPDVPPGDLEYIRQPIDFIGINYSTRRITRDDPSAPPPRIAGVRQPGAVYTEMDWEVYPQGLVEILRQVRERYGDVPIYITANGAAFADPPVAPESGVYDPQRIAYLRDHLLAVHQAIREGVDVRGYFV…	2.62894	0.301423	4.96652	0.406755	0.27148	0.193466	0.121154	0.026423	d__Bacteria;p__norank;c__norank;o__norank;f__norank;g__norank;s__bacterium
T2-11__321748_1	NEPASFTAL	840	AAATCGGACTTTGGCAATGATTTTAAGTGGGGAGTAGCTTCCGCTTCGTATCAAATTGAAGGTGCTTGGAATGAAGATGGCAAAGGCCCAAGCATTTGGGATACCTTTACGCACAAAAAGGGGAAAATTAAAAATAACGATAATGGCGATGTAGCTTGCGACTTCTACCATCGCTATGCCGAAGATATCGAGCGAGTTAAGTCTATGAACTTCGAAGTTAAGCGCTTTAGCATCTCTTGGCCACGTATCTTTCCTAAAGGAACTGGCGAAATTAATCAGGCCGGTGTAGATTTTTACCACCGCGTTATTGATACTTGTCTTGAGCAAGGTGTGGAACCTTGGATTACTTGTTTTCACTGGGACCTGCCTCAAGCTCTTGAAGATAAAGGTGGTTGGGCA…	KSDFGNDFKWGVASASYQIEGAWNEDGKGPSIWDTFTHKKGKIKNNDNGDVACDFYHRYAEDIERVKSMNFEVKRFSISWPRIFPKGTGEINQAGVDFYHRVIDTCLEQGVEPWITCFHWDLPQALEDKGGWANREILNWFNEYVTFLAKEYGAKVKNWMILNEPASFTALGYLAGMHAPGKIAPQKFLRAAHYATICQAEGGRIIRSIIPDANIGTTVSMSAVHPKKQAKAHMKAAARMDAMLNRLFLDPILGKGYPTDAWKFLKGIHKYVEEGDMEKV	0	0	0.133623	0.270372	0	0.936927	0.039115	0.341238	d__Bacteria;p__Bacteroidetes;c__Saprospiria;o__Saprospirales;f__Saprospiraceae;g__Aureispira;s__Aureispira sp. CCB-QB1
T2-12__46874_1	NEPVVVTMF	639	ATGATCCCGCGCGAATTCCTCTGGGGTGTGGCCAGCGCAGCGTTCCAGGTCGAAGGCGCCCTCACCGCCGACGGCCGGGGTCGTTCCATCTGGGACACCTTCTGCGCCCAACCCGGTCGTATTCGCAACGGCGACAACGCCGACGTGGCAGCGGACCACTATCACCGATACCGCGAAGACGTGGCGCTGATGCGCGAACTCGGCGTGGACGCCTACCGGTTCTCCATCTCCTGGCCACGAGTGCAACCCACCGGCTCGGGCCCGGCCAACCCGGCGGGACTCGACTTCTACGACCGCCTGGTCGACGAGCTGCTGGCAGCGGGGATCACACCCGTGGTGACCCTGTACCACTGGGATCTGCCGCAGGAGCTGCAGGACGCCGGCGGCTGGCAGTCCCGG…	MIPREFLWGVASAAFQVEGALTADGRGRSIWDTFCAQPGRIRNGDNADVAADHYHRYREDVALMRELGVDAYRFSISWPRVQPTGSGPANPAGLDFYDRLVDELLAAGITPVVTLYHWDLPQELQDAGGWQSRDTAARLADYAALVARRLGDRVHLWMPINEPVVVTMFGHAVGRHAPGLELGFGALPVAHHLLLGHGQAVRALRAEGAGTIG	3.21489	0.906156	2.77535	1.574	1.24083	2.15537	3.7536	0.728935	d__Bacteria;p__Actinobacteria;c__Actinobacteria;o__Pseudonocardiales;f__Pseudonocardiaceae;g__Thermocrispum;s__Thermocrispum agreste
T2-12__107293_2	NEPNITWGF	588	GTGAACGACGATGTGACCGATGGCGCGTTCCCCGACGGCTTCCTCTGGGGCACCGCGACCGCCGCGCACCAGATCGAGGGCGGCAACGTCAACAGCGACTGGTGGGCCAAGGAGCACGTCGCGGGCACGCTGTGCGCGGAGAGCTCCGGCGACGCCGTCGACAGCTACCACCGCTACCCCGAGGACATCCGCCTCCTGGCGGACGCCGGCCTCAACGCCTACCGGTTCTCCGTCGAGTGGGCGCGCATCGAGCCCGCGCAGGGCGAGGTCTCGCGGGCCCAGCTCGCGCACTACCGGCGCATGATCGACGCGTGCCTCGAGGCCGGCGTCACGCCCGTCGTCACGCTGCTGCACTTCACGCTCCCGCGCTGGTTCGCCGAGCAGGGCGGCTGGTTCGCG…	VNDDVTDGAFPDGFLWGTATAAHQIEGGNVNSDWWAKEHVAGTLCAESSGDAVDSYHRYPEDIRLLADAGLNAYRFSVEWARIEPAQGEVSRAQLAHYRRMIDACLEAGVTPVVTLLHFTLPRWFAEQGGWFAPDAIDAYARYVETVTAILDDVRHVVTINEPNITWGFEFGSPFSLKQKGLTKSTLPIGTEVTVK	0	0	0	0	0.192636	0.278847	0.167637	0.121871	d__Bacteria;p__Actinobacteria;c__Actinobacteria;o__Micrococcales;f__Promicromonosporaceae;g__Promicromonospora;s__Promicromonospora sp. AC04
T2-12__242055_3	NEPQVYIGF	1407	ATGAGCGAACGCCCCCACTCCAGCCCCCAGAGCTTCCCCACGGACTTCGTCTGGGGAGCCGCCGCTGCCTCGTACCAGATCGAAGGAGCCGTGACCGAGGACGGGAAGGGCCCGAGCGTCTGGGACATGTTCACCGAGAAACCCGACGCGATCTGGCAAGGGCACGACGGCGCCGTCGCCTGTGACCACTACCACCGGTACCCGGAAGACGTGGCCCTCATGGGGCAGCTGGGGCTGCACGCCTACCGGCTGAGCATTTGCTGGCCGCGCGTCCTCCCCGAGGGGGTTGGCCGGGTGAACCCCCGGGGCCTCGACTTCTACTCCCGCCTGGTCGACGCGCTCCTCGAGGCGAAAATTACGCCCTGGGTCACCCTTTTCCACTGGGACTACCCGCTAGCG…	MSERPHSSPQSFPTDFVWGAAAASYQIEGAVTEDGKGPSVWDMFTEKPDAIWQGHDGAVACDHYHRYPEDVALMGQLGLHAYRLSICWPRVLPEGVGRVNPRGLDFYSRLVDALLEAKITPWVTLFHWDYPLALYHRGGWLNRDSADWFAEYAQVIAEHLSDRVRHFFTLNEPQVYIGFGHLEGRHAPGDTLPLSQVLLAGHHTLLAHGKAVQALRAAAQQPLRLGFAPVGMPWHPVTDSAEDVAAAREATFTIREKNSWNNAWWMDPVFRGEYPAQGLEFYGRDAPAVRSGDMETIAQPLDFFGVNIYQSTPCRASSRPPGFERVELPTGYPITAFNWPITPQALQWGPRFFHERYGKPIIITENGLSCRDSVSLDGKVHDPARIDFTSRYLRELHRA…	0	1.21041	0.143595	1.19909	4.56863	1.56154	1.98496	2.54655	d__Bacteria;p__Proteobacteria;c__Deltaproteobacteria;o__Myxococcales;f__norank;g__norank;s__Sorangiineae bacterium NIC37A_2
T2-12__281846_2	NEPVVVTMF	1365	ATGATCCCGCGTGAGTTCCTCTGGGGTGTGTCCAGCGCAGCGTTCCAGGTGGAGGGTGCCGTGCACGCCGACGGCCGTGGCCGCTCGATCTGGGACACCTTCTGCGCCGAACCGGGGCGCATTCGCAACGGCGAGAATGCCGACGTGGCGGCGGATCACTACCACCGCTACCGCGAGGACGTGGCGTTGATGCGCGAACTCGGGGTGGATGCCTACCGGTTCTCCATCTCCTGGCCGCGGGTACAGCCGACAGGATCGGGGGCGGTGAACGTCGCTGGTCTGGACTTCTACGACCGGCTGGTCGACGAGTTGTTGGCCGCGGGGATCAAGCCGGTCGTGACGCTCTATCACTGGGACCTGCCGCAGGAACTCCAGGACGCGGGCGGCTGGCAGTCGCGA…	MIPREFLWGVSSAAFQVEGAVHADGRGRSIWDTFCAEPGRIRNGENADVAADHYHRYREDVALMRELGVDAYRFSISWPRVQPTGSGAVNVAGLDFYDRLVDELLAAGIKPVVTLYHWDLPQELQDAGGWQSRDTASRLADYATLVAKRLADRVHLWMPLNEPVVVTMFGHAVGKHAPGLELGFGALPVAHHLLLAHGLAVRALRAEGARGIGIASNHAPTWPASQDPADIEAAENYDTLVNWLFADPVLRGEYPDPLLAAAMPGPVEDDLRVIAEPVDFFGINYYQPTLVGAANPDGEESSALEGAQLPPGLPFAPRELTGYPTTDFGWSIVPDGLRQILTTFRSRYGRQLPPIYITESGCSFHDVVDSDGRVHDQRRADYHRAHIDAVDKAISEGVD…	0.663967	0.199624	0.246689	1.3786	0.414908	0.864856	2.16639	1.3387	d__Bacteria;p__Actinobacteria;c__Actinobacteria;o__Pseudonocardiales;f__Pseudonocardiaceae;g__Thermocrispum;s__Thermocrispum municipale
T2-14__175519_1	NEPQVYIGF	1317	TACCAGATCGAGGGGGCGATCCGAGAGGACGGCAAGGGGCCCAGCGTGTGGGACATGTTCTGCGAGAAGGAGGGGGCCGTGTGGCAGGGCCACAGCGGAGCGGTGGCGTGCGATCACTACCATCGCTACCGGGAGGACGTGGCCCTGATGCAGCAGCTCGGGCTCCACGCCTATCGCCTCAGCATTTGCTGGCCGCGCGTGCTCCCCGCGGGGACGGGCGCCCTCAACGAGAAGGGGCTCGATTTCTATTCGCGGCTCGTGGACGCCCTCCTCGAGGCAGGAATTACCCCGTGGGTGACGCTGTTCCATTGGGACTATCCCCTCGAGCTGTATCACCGAGGAGGCTGGCTCAATCCGGATAGCCCAGATTGGTTCGCGGAGTACGCGGCCGTCATCGCC…	YQIEGAIREDGKGPSVWDMFCEKEGAVWQGHSGAVACDHYHRYREDVALMQQLGLHAYRLSICWPRVLPAGTGALNEKGLDFYSRLVDALLEAGITPWVTLFHWDYPLELYHRGGWLNPDSPDWFAEYAAVIADHLSDRVRHFFTQNEPQVYIGFGHLEGRHAPGDTLPLSQMLLAGHHSLLAHGKAVLALRAHAKQPLQIGYAPVGMPFHPVSESPEDIAAARHATFGVWDKNSWNNAWWMDPVFRGEYPAQGLEFFGRDVPPIGADDMRVIAQPLDFFGVNIYQSTPVRARSEAPGFERVPHPTGAPLTAFNWPITPQALYWGPRFFHERYGKPVVITENGVSCRDFVSLDGKVHDPARIDFTTRYLRELHRALRDGVEVAGYFHWSILDNFEWAAG…	1.46809	0	0	0.985411	0	0.024899	0.074845	2.14925	d__Bacteria;p__Proteobacteria;c__Deltaproteobacteria;o__Myxococcales;f__norank;g__norank;s__Sorangiineae bacterium NIC37A_2
T2-8__12484_2	NEPQVFIGF	1479	GTGCGGCCGGACCGGCGGCTCGGGCCGCACGATCTTGGTCGATCGGGCCAGTTCCGCTATGGCTCCCATTCCCTCAAGAACGGCCCTCCGAAGAAGAAAATGAAGCCTACCGACGTCGTCCCCGAATTTCCCGCCGATTTTGTTTGGGGAGCTGCCGCCGCATCCTACCAAATCGAAGGGGCCGTCGACGAGGACGGCAAAGGTCCGAGCGACTGGGACGTCTTCTGCGACAAACCTGGGGCCGTGTACTCGGGGCACTCGGGGCGCGTAGCTTGTGATCATTATCACCGTTATCCCGAAGACGTCGCGCTCATGAAGGAGCTCGGCATCGGCGCCTATCGTTTGTCTTTGTGTTGGCCTCGCATCCTGCCTGAGGGGGTCGGAGCGGTGAACCAGCGG…	VRPDRRLGPHDLGRSGQFRYGSHSLKNGPPKKKMKPTDVVPEFPADFVWGAAAASYQIEGAVDEDGKGPSDWDVFCDKPGAVYSGHSGRVACDHYHRYPEDVALMKELGIGAYRLSLCWPRILPEGVGAVNQRGLDFYDRLIDELLSAGIVPWVTLFHWDYPLALFHRGGWLNRDSASWFADYAALVADRFSDRVKHFFTLNEPQVFIGFGHHEGRHAPGLELPISEVLLAGHHALLGHGQAVMALRAHQKQELKVGLAAVGIPKSPASDDPAAIEIARRATFDVRPDSSWNNALWMDPVYLGKYPEVALRKYGRNMPKFAASDLEIIHQKLDFFAVNIYHDEIAVSDDASPDGYRFAPWPVGFPHTAFQWPMTPSALYWGPRFFHERYKLPIVITENG…	0	0	0	1.8427	0	0	0	0	d__Bacteria;p__Proteobacteria;c__Deltaproteobacteria;o__Myxococcales;f__norank;g__norank;s__Sorangiineae bacterium NIC37A_2
T2-8__77736_1	NEPNIVALL	519	GACCTGTTCGCGCGCTACGTCGACGTCACCGTGCAGCACCTGGGCGATCACATCGACTGCGCCGCCACGTTCAACGAGCCGAACATCGTCGCGCTGCTGGGCTACCTCGTCGGCACCTTCCCGCCCGGCAGGAAGGACGATGGCGAGGGCTATTGGAACGCGTCCCAGAACTTCGTCGCCGCGCACAAGCGCGCTCGCGAGGTCCTCAAGGCAGGGCCGGGCGACTTCCCCGTGGGCCTCACGCTCGCCGTGGGCGACCTGGTCATCTACCCCGAGGCCGACTATGCGAGCGGCGGCGTGCGCCCCTCGCAGATGCCCACGGAGGACGGCGAGGACCGCATCGGCTACCTCATGGCCGGCATCTACTACAACGTCGCCAAGGACGACGACTACATCGGC…	DLFARYVDVTVQHLGDHIDCAATFNEPNIVALLGYLVGTFPPGRKDDGEGYWNASQNFVAAHKRAREVLKAGPGDFPVGLTLAVGDLVIYPEADYASGGVRPSQMPTEDGEDRIGYLMAGIYYNVAKDDDYIGVQTYNTMHMTRDGEELPKPETWRLTQMGWTFTPEALGHTV	0	0.328139	0.259522	0.625138	0	0.063184	0.31654	1.03555	d__Bacteria;p__Actinobacteria;c__Actinobacteria;o__norank;f__norank;g__norank;s__Actinobacteria bacterium
T2-9__281874_2	NEPHAFIEG	666	ATGCCCGACTTTCCCGCCGACTTCGTCTGGGGTGCGGCAGCCGCCGCCTATCAAATCGAGGGTGCCCATGACCTCGACGGTAAGGGGCCCAGCGTCTGGGACGCGTTCTGCGAACGCCCCGGAGCGATCTGGAACGGCGACGACGGGCGCGTCGCCTGCGATCACTACCGGCGCTACGCGGAGGACGTCGAGCTGCTCGCCGCCTTGGGCGTCGACGCGTATCGCTCGAGCGTGAGCTGGCCGCGCGTGCTGCCCGAGGGTACGGGCACACCCAACGAGCGGGGCCTGGATTTCTACGATCGCCTCATCGACGCGTTGCTCGCGCGCGACATCGAGCCCTACGTCACCCTCTTTCACTGGGACTATCCCCTCGCGCTCTTTCAACGGGGCGGGTGGCTC…	MPDFPADFVWGAAAAAYQIEGAHDLDGKGPSVWDAFCERPGAIWNGDDGRVACDHYRRYAEDVELLAALGVDAYRSSVSWPRVLPEGTGTPNERGLDFYDRLIDALLARDIEPYVTLFHWDYPLALFQRGGWLHPDSPRWFADYTELLARRLGDRVKQWLTLNEPHAFIEGGLRDGRHAPGLTLPIAEVVQAGHHALLAHGHAVRVLRSLVPGARIGCAPVL	0	0	0.269654	0.876883	2.38105	0.689331	0.888024	1.45257	d__Bacteria;p__Proteobacteria;c__Deltaproteobacteria;o__Myxococcales;f__norank;g__norank;s__Sorangiineae bacterium NIC37A_2
	The abundant of all glocose-tolerant BGL genes				60.035	51.2331	91.257	34.602	28.7941	33.2745	41.6224	48.409
	The abundant of all BGL genes containing characteristic sequence				99.9977	108.738	142.032	92.3203	83.7667	75.017	161.061	99.5668
	The abundant of glocose-tolerant BGL genes/ The abundant of all BGL genes				0.600364	0.471159	0.642509	0.374804	0.343742	0.443559	0.258427	0.486196
